# Supplementary material for: Cranial ontogenetic variation in early saurischians and the role of heterochrony in the diversification of predatory dinosaurs
Source: PeerJ. 2016 Jan 18;4:e1589. doi: 10.7717/peerj.1589 (PMC4734445; doi:10.7717/peerj.1589)
Supplement: Supplemental Information 2 — MorphoJ file including all shapes and analyses. [file peerj-04-1589-s002.txt]

<?xml version="1.0" encoding="UTF-8"?>

<morphojroot version="1.06d">
  <morphojproject>
    <morphojproject_contents visiblename="Saurischia_Heterochrony" lollipopcolor="-16776961" lollipopgraphpointsize="9.0" lollipoplandmarknumbercolor="-65536" lollipopshowlandmarknumber="true" outlinedefaultgraphpointsize="9.0" outlinelandmarknumbercolor="-65536" outlineshowlandmarknumber="true" outlineshowstartingshape="true" outlinestartingconfigcolor="-16711681" outlinetargetconfigcolor="-16776961" transgridgraphpointsize="9.0" transgridgridcolor="-16711681" transgridLandmarkNumberColor="-65536" transgridlollipopcolor="-16776961" transgridshowlandmarknumber="true" transgridShowLollipop="true" wireframedefaultgraphpointsize="9.0" wireframelandmarknumbercolor="-65536" wireframeshowlandmarknumber="true" wireframeshowstartingshape="true" wireframestartingconfigcolor="-16711681" wireframetargetconfigcolor="-16776961">
      <uniquenumber>5460</uniquenumber>
    </morphojproject_contents>
    <morphojset>
      <morphojset_contents visiblename="COELOPHYSIS_error" uniqueid="2699" alignmentmethod="1" dimension="2" hasprocrustesfit="true" hasrawdata="true" linkedoutlinenumber="0" linkedwireframenumber="0" nincl="10" nlmk="71" nobs="10" objsymmetry="false" procsumsquare="1.1084318386063612E-4" procrustesfitfromparentset="false">
        <alignmentvectors>
          <vector>0.0 </vector>
          <vector>0.0 </vector>
          <vector>0.0 </vector>
          <vector>0.0 </vector>
          <vector>0.0 </vector>
          <vector>0.0 </vector>
          <vector>0.0 </vector>
          <vector>0.0 </vector>
          <vector>0.0 </vector>
          <vector>0.0 </vector>
          <vector>0.0 </vector>
          <vector>0.0 </vector>
          <vector>0.0 </vector>
          <vector>0.0 </vector>
          <vector>0.0 </vector>
          <vector>0.0 </vector>
          <vector>0.0 </vector>
          <vector>0.0 </vector>
          <vector>0.0 </vector>
          <vector>0.0 </vector>
          <vector>0.0 </vector>
          <vector>0.0 </vector>
          <vector>0.0 </vector>
          <vector>0.0 </vector>
          <vector>0.0 </vector>
          <vector>0.0 </vector>
          <vector>0.0 </vector>
          <vector>0.0 </vector>
          <vector>0.0 </vector>
          <vector>0.0 </vector>
          <vector>0.0 </vector>
          <vector>0.0 </vector>
          <vector>0.0 </vector>
          <vector>0.0 </vector>
          <vector>0.0 </vector>
          <vector>0.0 </vector>
          <vector>0.0 </vector>
          <vector>0.0 </vector>
          <vector>0.0 </vector>
          <vector>0.0 </vector>
          <vector>0.0 </vector>
          <vector>0.0 </vector>
          <vector>0.0 </vector>
          <vector>0.0 </vector>
          <vector>0.0 </vector>
          <vector>0.0 </vector>
          <vector>0.0 </vector>
          <vector>0.0 </vector>
          <vector>0.0 </vector>
          <vector>0.0 </vector>
          <vector>0.0 </vector>
          <vector>0.0 </vector>
          <vector>0.0 </vector>
          <vector>0.0 </vector>
          <vector>0.0 </vector>
          <vector>0.0 </vector>
          <vector>0.0 </vector>
          <vector>0.0 </vector>
          <vector>0.0 </vector>
          <vector>0.0 </vector>
          <vector>0.0 </vector>
          <vector>0.0 </vector>
          <vector>0.0 </vector>
          <vector>0.0 </vector>
          <vector>0.0 </vector>
          <vector>0.0 </vector>
          <vector>0.0 </vector>
          <vector>0.0 </vector>
          <vector>0.0 </vector>
          <vector>0.0 </vector>
          <vector>0.0 </vector>
        </alignmentvectors>
        <datavector>
          <datamatrix visiblename="COELOPHYSIS_error, raw data" covarfromorigin="false" matrixtype="0" iscoordinates="true" issymmetrycomponent="false" isasymmetrycomponent="false">
            <data>
              <vector>4.0687 7.7836 32.9034 27.4195 261.4582 22.8201 44.9326 65.6299 64.3916 36.9721 151.7802 97.295 193.8824 42.456 193.8824 42.2791 232.4466 32.9034 271.0108 29.8961 340.1787 68.4603 324.7884 140.1048 359.107 87.5655 380.8657 107.2014 384.0499 84.3813 353.2693 29.3654 379.8043 112.6853 384.0499 84.5582 366.8906 22.997 88.0962 21.4049 145.5887 21.9356 203.7888 22.6432 61.5612 70.2293 66.8682 60.3229 56.4311 47.0554 41.2177 39.9794 34.4955 51.8317 118.6999 77.4822 116.754 47.2323 155.1413 43.3405 219.00220000000002 105.9631 312.7592 36.7952 248.5445 61.0305 239.8764 97.6488 254.0284 131.9674 288.8777 147.3577 341.9477 127.7218 350.4389 109.1473 348.493 88.0962 367.5982 99.9485 394.487 106.3169 394.487 94.64150000000001 370.9593 66.8682 365.6523 45.2864 332.7489 40.3332 346.3702 64.21470000000001 297.192 22.6432 332.572 22.4663 366.0061 45.1095 371.3131 66.6913 145.7656 101.5406 50.7703 41.5715 66.8682 57.8463 82.7892 74.4749 102.9558 85.2658 123.83 94.64150000000001 12.9137 36.7952 33.7879 63.1533 61.915 81.5509 94.1108 91.988 126.3066 102.2482 157.7948 114.8081 188.2216 129.137 218.6484 143.8197 250.6673 155.1413 283.7476 162.5711 317.1817 162.748 350.0851 156.3796 380.335 141.8738 399.6171 114.6312 411.4694 91.988 </vector>
              <vector>3.5380000000000003 9.0219 32.7265 26.535 258.4509 22.4663 45.1095 65.6299 64.5685 37.8566 151.2495 96.9412 193.3517 42.8098 193.3517 42.8098 232.2697 33.4341 271.7184 30.4268 340.7094 68.991 324.7884 140.2817 359.99150000000003 88.2731 380.335 106.8476 383.873 84.912 353.8 29.5423 379.9812 112.5084 383.873 84.912 367.5982 22.4663 88.0962 21.9356 144.8811 22.1125 201.666 22.4663 61.915 70.0524 65.8068 59.7922 55.7235 46.5247 40.8639 39.8025 35.0262 52.3624 118.6999 77.4822 115.8695 47.5861 154.6106 43.3405 218.4715 106.6707 313.113 37.3259 248.7214 60.8536 240.2302 97.8257 253.85150000000002 131.7905 288.5239 147.5346 341.2401 128.2525 350.6158 109.3242 349.0237 87.9193 367.7751 99.9485 395.1946 106.3169 394.8408 94.2877 370.4286 66.8682 366.183 45.6402 333.1027 40.3332 346.9009 64.5685 295.0692 22.2894 331.3337 22.4663 366.5368 45.463300000000004 370.4286 67.222 145.9425 101.7175 50.5934 41.2177 66.8682 57.4925 82.6123 74.4749 103.1327 85.0889 124.1838 94.2877 13.2675 37.149 34.4955 63.684 62.6226 81.374 94.4646 91.988 126.4835 102.07130000000001 158.1486 114.8081 188.5754 129.137 219.00220000000002 143.9966 250.6673 155.4951 283.5707 162.748 317.5355 162.748 350.262 156.2027 380.5119 141.8738 399.97090000000003 114.6312 411.8232 91.988 </vector>
              <vector>3.1842 8.3143 33.0803 26.535 259.1585 22.4663 45.463300000000004 65.9837 64.5685 37.5028 151.2495 96.9412 193.3517 42.8098 193.3517 42.8098 232.0928 33.2572 271.7184 30.4268 340.1787 68.6372 324.7884 140.2817 359.107 87.21170000000001 380.8657 106.49380000000001 384.2268 84.2044 353.8 29.5423 379.2736 112.8622 384.2268 84.2044 367.0675 22.4663 88.2731 22.1125 145.7656 22.1125 202.5505 22.2894 61.915 70.2293 66.3375 59.9691 55.9004 46.8785 40.687 39.9794 34.8493 52.3624 118.523 77.4822 116.9309 47.5861 155.3182 42.9867 218.1177 105.78620000000001 312.9361 36.9721 249.0752 61.0305 240.0533 97.4719 254.0284 131.6136 288.5239 147.1808 341.5939 127.5449 350.7927 108.6166 348.493 87.5655 367.5982 99.5947 395.1946 105.9631 394.6639 93.9339 369.3672 67.3989 366.183 45.994 332.7489 39.9794 346.1933 63.5071 295.2461 22.2894 331.1568 22.6432 366.183 45.8171 369.3672 67.9296 145.5887 101.7175 50.2396 40.8639 66.5144 57.1387 82.2585 74.1211 102.2482 85.0889 123.4762 94.2877 13.2675 37.149 34.3186 63.8609 62.4457 81.5509 94.4646 92.3418 126.8373 102.07130000000001 158.1486 114.985 188.9292 129.3139 219.00220000000002 143.9966 251.0211 155.4951 283.9245 162.5711 317.5355 162.748 350.6158 156.2027 381.0426 142.0507 400.1478 114.2774 411.4694 91.988 </vector>
              <vector>3.1842 8.845 33.0803 26.8888 259.8661 22.1125 45.463300000000004 65.9837 64.5685 37.5028 150.8957 96.5874 192.821 42.8098 192.821 42.8098 232.2697 33.0803 271.0108 30.7806 339.8249 68.991 324.7884 140.2817 359.107 87.21170000000001 381.2195 106.49380000000001 383.873 84.912 353.0924 29.5423 379.2736 112.8622 384.2268 84.912 367.0675 22.8201 88.6269 21.7587 145.7656 21.9356 203.2581 22.2894 62.0919 70.0524 66.6913 60.146 55.7235 46.3478 40.687 39.8025 34.8493 52.7162 118.3461 77.836 115.8695 47.0554 154.4337 43.6943 218.1177 106.6707 312.7592 36.9721 248.5445 61.2074 240.0533 98.0026 253.85150000000002 131.6136 288.5239 147.3577 341.9477 127.8987 350.6158 108.7935 348.6699 88.0962 367.7751 99.9485 395.0177 106.14 394.6639 94.8184 370.6055 67.7527 365.6523 45.6402 332.9258 40.1563 346.3702 63.5071 295.5999 22.2894 331.5106 22.6432 366.183 45.994 370.6055 67.3989 145.7656 101.7175 50.4165 41.3946 66.8682 57.4925 82.4354 74.4749 102.77890000000001 85.0889 124.1838 94.4646 13.2675 37.149 34.3186 63.8609 62.4457 81.5509 94.4646 91.988 126.4835 102.4251 157.9717 114.985 188.3985 129.4908 218.8253 143.8197 250.6673 155.4951 283.7476 162.5711 317.3586 162.748 350.262 156.0258 380.8657 141.8738 399.794 114.6312 411.8232 91.8111 </vector>
              <vector>3.8918 8.845 33.0803 26.535 259.8661 22.1125 44.7557 65.2761 64.5685 37.5028 151.6033 97.4719 193.3517 43.1636 193.3517 43.1636 232.2697 33.0803 272.0722 30.4268 340.7094 69.3448 325.496 140.6355 358.7532 87.21170000000001 381.2195 106.8476 383.5192 84.912 353.0924 29.8961 379.2736 112.8622 383.5192 84.912 367.0675 22.4663 88.45 21.9356 145.7656 22.1125 202.5505 22.4663 61.3843 70.4062 67.222 60.8536 56.608000000000004 47.5861 41.748400000000004 40.5101 34.3186 51.301 118.523 77.4822 116.5771 47.0554 155.3182 43.6943 218.8253 106.3169 314.1744 37.6797 248.8983 60.8536 239.6995 97.8257 253.6746 131.9674 288.5239 147.5346 341.9477 127.368 350.4389 108.9704 349.2006 88.2731 367.2444 99.9485 395.5484 105.9631 394.1332 93.757 370.4286 67.0451 365.8292 45.1095 332.9258 40.687 346.3702 63.8609 295.7768 22.1125 331.8644 22.6432 366.7137 44.225 370.4286 66.6913 145.7656 101.7175 50.4165 40.8639 66.5144 57.3156 82.2585 74.298 102.4251 85.0889 123.83 94.2877 12.9137 36.7952 33.7879 63.5071 62.2688 81.1971 94.2877 91.988 126.6604 102.2482 157.7948 114.985 188.5754 129.137 218.8253 143.9966 250.6673 155.3182 283.5707 162.748 317.3586 162.748 350.262 156.2027 380.5119 141.6969 400.1478 114.4543 411.8232 92.1649 </vector>
              <vector>3.1842 8.845 33.4341 27.2426 257.3895 22.4663 45.1095 65.9837 64.5685 37.5028 151.6033 96.9412 193.7055 43.1636 193.7055 43.1636 231.9159 33.0803 271.7184 30.7806 341.0632 69.6986 325.496 140.2817 359.107 87.5655 381.5733 106.8476 383.873 84.5582 353.4462 29.5423 379.2736 112.8622 384.2268 84.5582 367.0675 22.8201 88.2731 21.9356 144.70420000000001 21.9356 201.4891 22.4663 61.5612 70.2293 66.6913 59.9691 56.2542 46.7016 41.3946 40.3332 35.0262 52.7162 118.8768 77.3053 116.5771 47.5861 154.9644 43.5174 218.4715 106.49380000000001 313.9975 37.5028 248.8983 60.8536 240.0533 98.0026 254.0284 132.14430000000002 288.8777 147.3577 341.7708 127.7218 350.9696 109.1473 349.0237 88.6269 367.7751 99.7716 395.3715 105.9631 394.6639 94.4646 369.8979 68.6372 366.0061 45.994 332.7489 40.1563 346.3702 64.0378 294.1847 22.1125 330.6261 22.6432 366.183 45.1095 370.2517 68.4603 145.9425 101.7175 50.7703 41.5715 66.8682 57.6694 82.6123 74.4749 102.77890000000001 85.2658 124.0069 94.4646 13.4444 37.149 34.1417 63.684 62.0919 81.374 94.2877 91.988 126.3066 102.602 157.7948 114.8081 188.3985 129.137 218.8253 143.6428 250.3135 155.4951 283.5707 162.5711 317.1817 162.748 350.0851 156.2027 380.1581 142.0507 399.6171 114.8081 412.00010000000003 91.6342 </vector>
              <vector>3.1842 8.3143 33.0803 26.535 259.1585 22.4663 45.463300000000004 65.9837 64.5685 37.149 150.8957 96.9412 193.7055 43.1636 193.7055 43.1636 232.2697 33.0803 271.7184 30.4268 340.1787 69.3448 325.496 140.6355 359.6377 87.5655 381.5733 106.49380000000001 383.873 84.912 353.0924 29.8961 379.6274 112.8622 383.873 85.2658 367.5982 22.8201 88.45 21.9356 146.1194 22.2894 202.9043 22.2894 62.2688 70.0524 66.3375 59.9691 55.5466 46.1709 40.687 39.9794 35.2031 53.246900000000004 118.523 76.9515 117.1078 47.0554 155.3182 43.3405 218.4715 106.49380000000001 313.6437 37.5028 249.429 60.4998 240.0533 97.4719 253.85150000000002 131.6136 288.7008 147.1808 341.9477 127.7218 350.6158 108.7935 348.6699 87.9193 368.1289 100.1254 395.5484 105.9631 394.6639 94.4646 370.6055 67.7527 366.0061 45.6402 332.9258 40.687 346.9009 64.0378 295.2461 22.1125 331.6875 22.4663 366.3599 45.2864 370.9593 68.2834 145.7656 101.5406 50.0627 40.8639 66.3375 57.4925 82.2585 73.9442 102.602 85.0889 123.6531 94.2877 13.0906 37.149 33.9648 63.5071 62.0919 81.5509 94.2877 91.988 126.3066 102.2482 157.6179 114.4543 188.3985 128.9601 218.6484 143.8197 250.13660000000002 155.4951 283.04 162.748 316.8279 162.748 349.9082 156.5565 379.9812 142.2276 399.4402 115.1619 412.00010000000003 91.8111 </vector>
              <vector>3.5380000000000003 8.845 33.4341 26.535 258.8047 22.1125 45.1095 65.9837 64.5685 37.149 151.6033 96.9412 193.7055 42.8098 193.7055 42.8098 232.2697 33.0803 271.7184 29.8961 340.1787 68.6372 325.1422 140.2817 359.107 87.21170000000001 380.335 106.49380000000001 383.873 84.5582 353.8 29.8961 379.2736 112.8622 384.2268 84.5582 367.0675 22.8201 88.9807 21.9356 146.1194 22.2894 202.5505 22.2894 62.4457 70.2293 66.3375 59.9691 55.5466 45.994 40.3332 40.1563 35.2031 53.07 119.2306 77.4822 116.754 47.5861 155.3182 43.3405 218.1177 106.14 313.2899 37.5028 249.0752 60.4998 240.2302 97.4719 253.85150000000002 131.6136 288.5239 147.3577 342.1246 127.7218 350.6158 108.7935 348.6699 87.21170000000001 367.42130000000003 99.2409 395.0177 105.78620000000001 394.6639 94.1108 370.2517 67.5758 366.0061 45.2864 332.9258 39.9794 346.3702 63.5071 295.0692 22.1125 331.1568 22.6432 366.5368 44.5788 369.721 66.8682 145.9425 101.8944 50.4165 41.2177 66.8682 57.6694 82.6123 74.4749 102.9558 85.2658 124.0069 94.4646 13.2675 37.3259 34.3186 63.8609 62.4457 81.374 94.2877 91.988 126.4835 102.2482 157.7948 114.4543 188.2216 129.137 218.8253 143.6428 250.6673 155.1413 283.7476 162.5711 317.1817 162.5711 350.262 156.3796 380.6888 141.6969 399.6171 114.6312 412.00010000000003 91.4573 </vector>
              <vector>3.5380000000000003 8.3143 33.0803 26.1812 261.1044 22.1125 45.994 65.9837 64.5685 37.149 150.8957 96.9412 193.7055 43.1636 193.7055 43.1636 232.6235 32.5496 272.0722 29.8961 340.7094 68.991 325.1422 140.2817 359.6377 87.5655 380.335 106.49380000000001 383.873 84.912 353.0924 29.8961 380.335 112.5084 384.2268 84.912 367.5982 22.8201 89.1576 21.9356 146.827 22.1125 204.3195 22.4663 63.1533 70.0524 65.8068 59.6153 55.3697 46.1709 40.1563 39.9794 35.2031 53.246900000000004 118.3461 77.4822 116.5771 47.4092 155.4951 43.1636 218.4715 106.49380000000001 313.113 37.149 249.0752 60.4998 240.0533 97.1181 253.85150000000002 131.7905 288.5239 147.1808 341.2401 127.8987 350.6158 109.3242 348.84680000000003 88.0962 367.42130000000003 99.9485 394.6639 106.3169 395.1946 94.64150000000001 368.8365 67.9296 366.0061 45.2864 332.7489 40.687 346.3702 63.8609 296.6613 22.2894 332.3951 22.4663 366.183 44.7557 369.3672 67.7527 145.9425 101.3637 50.2396 41.0408 66.6913 57.3156 82.4354 74.4749 102.77890000000001 85.2658 124.0069 94.64150000000001 12.9137 36.9721 34.1417 63.684 61.915 81.1971 93.9339 91.988 126.1297 101.8944 157.441 114.4543 188.2216 128.7832 218.4715 143.4659 250.13660000000002 155.4951 283.04 162.3942 316.651 162.748 349.9082 156.2027 380.335 142.4045 399.4402 115.1619 412.3539 91.6342 </vector>
              <vector>3.1842 8.3143 33.0803 26.8888 259.8661 22.1125 45.1095 65.6299 64.5685 36.7952 151.2495 96.9412 193.7055 43.1636 193.7055 43.1636 232.2697 33.0803 271.7184 30.4268 340.1787 68.991 325.496 140.6355 359.107 87.21170000000001 380.335 106.8476 383.873 84.912 353.4462 29.8961 379.9812 112.8622 384.2268 84.912 367.5982 22.8201 88.8038 22.2894 146.1194 22.1125 202.7274 22.2894 61.915 70.2293 66.8682 60.146 56.0773 46.8785 40.8639 39.9794 34.8493 52.7162 118.8768 77.4822 116.754 47.2323 154.9644 43.3405 217.9408 106.8476 313.2899 36.7952 248.7214 61.2074 239.8764 97.8257 254.2053 131.9674 288.7008 147.1808 342.1246 127.5449 350.9696 108.6166 349.0237 87.9193 367.2444 99.4178 394.8408 106.14 395.1946 94.4646 372.0207 68.6372 366.0061 45.463300000000004 332.9258 40.1563 346.3702 63.3302 296.3075 22.2894 332.2182 22.2894 366.7137 44.9326 371.6669 69.1679 145.7656 101.7175 50.4165 41.2177 66.8682 57.3156 82.6123 74.298 102.9558 85.0889 124.0069 94.64150000000001 13.4444 37.3259 33.9648 63.684 62.6226 81.374 94.4646 92.1649 126.4835 102.602 158.1486 114.6312 188.2216 129.137 218.8253 143.9966 250.13660000000002 155.84890000000001 283.7476 162.3942 317.1817 162.5711 349.9082 156.2027 380.335 142.4045 399.794 114.985 412.3539 91.4573 </vector>
            </data>
          </datamatrix>
          <datamatrix visiblename="COELOPHYSIS_error, centroid size" covarfromorigin="false" matrixtype="1" iscoordinates="false" issymmetrycomponent="false" isasymmetrycomponent="false">
            <data>
              <vector>1130.927061319669 7.030792983602986 </vector>
              <vector>1131.314044721345 7.031135107529933 </vector>
              <vector>1130.748764565623 7.030635315777761 </vector>
              <vector>1130.8668781561792 7.030739766408923 </vector>
              <vector>1131.0008579949945 7.030858234732096 </vector>
              <vector>1130.5849912128413 7.030490469089252 </vector>
              <vector>1131.4580924512618 7.031262427225757 </vector>
              <vector>1130.2313595699682 7.030177633731675 </vector>
              <vector>1130.7738126123384 7.030657467267177 </vector>
              <vector>1131.4227499411566 7.031231190485893 </vector>
            </data>
            <namesvector>Centroid Size	Log Centroid Size</namesvector>
          </datamatrix>
          <datamatrix visiblename="COELOPHYSIS_error, Procrustes coordinates" covarfromorigin="false" matrixtype="2" iscoordinates="true" issymmetrycomponent="false" isasymmetrycomponent="false">
            <data>
              <vector>-0.2040267262994848 -0.03751180801017469 -0.17670059952049916 -0.023199796305878883 0.023584268045526977 -0.05050624912270927 -0.16224488126722103 0.009138102209564108 -0.14807022131541003 -0.018014621980202965 -0.06517090846050042 0.026074488781623103 -0.03377259668617427 -0.026379756459997548 -0.033790604555922844 -0.026535135658279 -8.718317420013176E-4 -0.038696149753578074 0.03269524592278846 -0.0452634129514183 0.09737524873140155 -0.018431395996811744 0.09115034828073003 0.046064883569029096 0.11594596574051994 -0.003577058715968147 0.1370568127015854 0.011455297387666912 0.13753062970900076 -0.008913071141239352 0.10489368799148971 -0.05410335077972085 0.13668277354170086 0.016380187358201657 0.13754864038483697 -0.008757691711914747 0.11620978544722331 -0.06108372846380754 -0.12883379129104128 -0.03410129909924169 -0.07828072986033294 -0.03948780953994567 -0.027088148237307343 -0.0447909700771403 -0.14717079085359283 0.011485255129399706 -0.14351781079446585 0.0022436356598751865 -0.15403594322723735 -0.008347510627102837 -0.16811908934755432 -0.013014068537146331 -0.17281703329898687 -0.0019191782449162302 -0.09624418603438023 0.012039270511729393 -0.10103278081727775 -0.014332902216733235 -0.06771113692102895 -0.02165906983742097 -0.005243476414715188 0.026845102948396357 0.07006763573587671 -0.043453452689515594 0.016131204140571294 -0.015629213136902517 0.012245187666091763 0.017417194713690957 0.028169298871687648 0.0461205832072939 0.060346194585700785 0.05609118377061547 0.10496179062974796 0.03344137299252525 0.11052925996568147 0.016261902634636675 0.10667709268458331 -0.0020304249721179463 0.12466485399988284 0.006435265921975505 0.14893117000425338 0.009291764152735676 0.14774262591698614 -9.634259592047022E-4 0.12424957273697232 -0.022963244916737572 0.11739114114688809 -0.04137957338689341 0.08798591971996603 -0.04238074698771966 0.10238140774971866 -0.022790855443659247 0.0549533626378875 -0.05429927716383825 0.0860116983699819 -0.058056283855283636 0.11768389673389955 -0.04157097502280859 0.12454232384458651 -0.02315463964708732 -0.07002168039679416 0.03041593166535412 -0.15956640653930249 -0.012588081077944808 -0.14376992162211322 6.82900047661826E-5 -0.12809280713289323 0.013053436773141957 -0.10928079807678216 0.02047878880256349 -0.08999132504523058 0.02658905292234764 -0.19330429268402055 -0.012929631259177739 -0.17228603954936675 0.008097277561092768 -0.14570750712678068 0.02139366423125329 -0.11636556516525268 0.027283701633489796 -0.08704162985142443 0.033018353583970345 -0.058105115555724646 0.04084499902122586 -0.02992080640299892 0.05033351216715832 -0.0017004838081202608 0.06013278786508277 0.02757611553540902 0.06681774362022731 0.057388828801516634 0.06997624423823934 0.08677397474487222 0.06672808342467598 0.11502667169644465 0.05778482514066206 0.14012026943455436 0.04196413800045939 0.1542836150803401 0.01607247199038832 0.1623891469710389 -0.005022932844818263 </vector>
              <vector>-0.2042359665396464 -0.03650384852891435 -0.17682822205814117 -0.02408884533727235 0.020963746701956665 -0.05057518294645588 -0.16198631908475397 0.008982741171050064 -0.14771900028470566 -0.017379871962784767 -0.06560802014474663 0.025702237027294135 -0.034133722723660234 -0.02610354556553277 -0.03413372274135566 -0.026103545718216124 -9.121951745580874E-4 -0.038286835357169285 0.03342180054676498 -0.044932000515744044 0.09791641025427358 -0.018072787935096365 0.09117328284193882 0.04614260318152676 0.11680506866543983 -0.0030988504912409873 0.13655391158956506 0.011146021487918352 0.13743384766243455 -0.00847442632433703 0.10540655037322388 -0.05404090830179128 0.13681787567243925 0.01615259865187335 0.13743384924276866 -0.008474426042991628 0.1168042327494284 -0.06165490894745501 -0.12867586722940788 -0.03374818063507231 -0.07879599374007082 -0.039357181296498935 -0.028898164863938168 -0.04481084912707323 -0.14678074317973766 0.011160111908621588 -0.1444049412940223 0.0017557319123757843 -0.15460573697330965 -0.00887067538593915 -0.1683360976391197 -0.013264906573151599 -0.17218711258392094 -0.0016436646767154922 -0.09616462063635092 0.011919765914774973 -0.10168474812621042 -0.014044204921273812 -0.0680977879883172 -0.021704871639953483 -0.0055938005973523355 0.02742173121409791 0.07047007829449464 -0.04307604894313903 0.016317182051584174 -0.015880248584214798 0.012614293396398437 0.017446316238731486 0.028022767098757208 0.045887543218718234 0.06006625761313988 0.05619252829287083 0.10439815358841753 0.0339099092743258 0.1107093571870333 0.01633753012705389 0.10713850942193033 -0.0022961493215227884 0.1248249186863624 0.0063630098598547805 0.14954801072833135 0.009171598524932125 0.1480162398917806 -0.0013551320587143565 0.1237968778971537 -0.022953625626567494 0.11791399142685739 -0.041162622070306805 0.08832798665762202 -0.04246457471251295 0.10290412991327874 -0.02258463056894832 0.053099728421950806 -0.05444770146393873 0.08496096100893978 -0.05797363926082256 0.11820670034974352 -0.041353872016827754 0.1238327930040698 -0.022642962633903807 -0.06978316310193625 0.030434951628031337 -0.15964912162773176 -0.013009902728351452 -0.14370639693147755 -3.71344173666268E-4 -0.12815784183969203 0.012942417823649228 -0.10906176341325628 0.020179342078588194 -0.08964334225618352 0.026119728315196676 -0.19283741734973464 -0.012793546752688359 -0.17150383896334798 0.008351521667033275 -0.14501013967998966 0.02102959769727588 -0.11597274195860781 0.027117244834356798 -0.08683388378549879 0.0327209364906086 -0.05773633397707376 0.04069053574704172 -0.029564495222325127 0.050183837040369245 -0.0013387859677998389 0.06014313555095511 0.027633064854608213 0.06702540645020699 0.05726126959099175 0.07005397985948122 0.08708521423493223 0.0666061557618103 0.11515740760736604 0.05753670956398026 0.1402648100957285 0.04188401285060271 0.1545860017055196 0.01598740486676926 0.16269476865075186 -0.005098377085170334 </vector>
              <vector>-0.20466474913893296 -0.03713179354735061 -0.1765571364566933 -0.024144977773066716 0.021659310233788066 -0.05056875743275742 -0.16169071793186612 0.009262320478639058 -0.14778376681688818 -0.01769132271704454 -0.06562034692435258 0.02576942499017755 -0.0341011303756522 -0.026044462540435936 -0.034101130390754526 -0.02604446267074492 -0.001029451947385773 -0.03835263914192473 0.03349872277523523 -0.04484421958708828 0.09750835666487967 -0.018192438758913677 0.09122766862726821 0.04630839844824198 0.11601564478849097 -0.0037862970731235585 0.13708117861582217 0.010955467433609478 0.13778144148592525 -0.008967235597858784 0.10552453213195481 -0.05391708213448534 0.136326031160294 0.01671151935334244 0.1377814428346757 -0.008967235357742003 0.11646593745803287 -0.061474819603913565 -0.12851284604668198 -0.03360868260151513 -0.0780011196610641 -0.03941928965256759 -0.0280931938133408 -0.045002961617521944 -0.14680749912673524 0.011329689971320023 -0.14395895120113752 0.0018683205105873846 -0.15445180481979404 -0.008577964963304516 -0.16851525675154205 -0.013101793699925701 -0.17239262502310632 -0.0016323433081838756 -0.09633984368120888 0.011980724256897498 -0.10076015028015864 -0.01412446631618624 -0.06749870523663053 -0.02204509861708922 -0.005977379733318915 0.026782279188222374 0.070373265257178 -0.043259410894525986 0.016697903733557486 -0.015667952915759585 0.012454481194846937 0.01726053282999557 0.028183323657461744 0.045844303471357435 0.06006369602270223 0.05603495951233628 0.10470536092670103 0.033419623262260015 0.110874204063893 0.015859912121333516 0.10672616158519893 -0.0024027268968591503 0.12472735294439316 0.006234969604497608 0.14961661821162128 0.009041022325333686 0.14793459943597462 -0.0014739469260517252 0.12302762637671838 -0.022230386501929163 0.11806671001653235 -0.04071447727741072 0.08808432162675328 -0.04261968320853386 0.10227417581200882 -0.02330751846475844 0.0533472549404769 -0.05437145168109496 0.08493341570219627 -0.0576900063922079 0.11804883402212923 -0.04086990001994242 0.12308126283290051 -0.02176412836806601 -0.07011108068682839 0.03053790446227843 -0.16003314453899867 -0.013290143343600867 -0.1440895906414792 -6.36287863721028E-4 -0.12854078377259132 0.012692885897630877 -0.10986975720253342 0.020308664089281916 -0.09028957607126505 0.026245085820696526 -0.19289152830765643 -0.012817312298348895 -0.17169676758730112 0.008523635904996382 -0.14519699613431764 0.021222978070477308 -0.11597524272787581 0.027467577701990823 -0.08654992182779883 0.03274390054977141 -0.05773530514076673 0.040925061609041996 -0.02924392223279285 0.05040322873411229 -0.0013384606911084262 0.06026375147145105 0.027954805924277706 0.06713003625149065 0.05757820950053193 0.07002140872781326 0.08712602170826292 0.06677985786267968 0.11552817665701104 0.05768595788182617 0.14083023284985485 0.04217714834257809 0.1548086994541476 0.015845191747122497 0.16250290168685388 -0.004882065117835737 </vector>
              <vector>-0.20460256642816005 -0.03668036796763293 -0.1765111205386132 -0.02386055032364957 0.022224672699621556 -0.051047028603572624 -0.16166997257045645 0.009227022359042433 -0.14777429994848318 -0.017728843559272053 -0.06595037598573598 0.025422484843975267 -0.03457287439090119 -0.026068690980591308 -0.03457287440289508 -0.026068691084079505 -9.055079623665032E-4 -0.038614740514480626 0.032893481651080136 -0.044562350280997316 0.09721686655637402 -0.017972548668202963 0.09123524924215866 0.04617711856182154 0.11600237613605781 -0.003921322926551759 0.1373818509297567 0.01077535232014424 0.1375249337574698 -0.00845218622038657 0.10487253203720946 -0.05397127259457314 0.13631808458556052 0.016566939889576908 0.13783572838985161 -0.008488052778902376 0.11646748589167945 -0.061293137011855056 -0.12823627830637244 -0.03399820223579847 -0.07802484977579487 -0.039635323149148874 -0.027484695570828513 -0.04515291315114957 -0.14665010651077337 0.011115425316009297 -0.1436140398436862 0.0019468757410869217 -0.15464751444509064 -0.009062275417607856 -0.16851986818125028 -0.013287647771967896 -0.17233885200913002 -0.0013518042238302198 -0.09644452549429203 0.012250074750731805 -0.10174052018725194 -0.014538072562173881 -0.0682045335108367 -0.02140013629608659 -0.005876998101760021 0.027465428544371576 0.07019503836531094 -0.04335572729416605 0.016242518501395624 -0.015556371526068572 0.012513587904096556 0.01762718219689182 0.028041982411151453 0.0457539576251868 0.06009603529781195 0.0560693969564585 0.10505348957928065 0.03355972142737452 0.11073116661396074 0.015898017849095045 0.10692357213684811 -0.0020862598464598692 0.12490807844476794 0.006388576418549433 0.14946701585686162 0.009065742294848966 0.14800847621242477 -8.438532792654219E-4 0.12413054704947193 -0.02218076154536007 0.11753772474015169 -0.04110335102913367 0.08823318865491592 -0.04260298507496103 0.1024106448287848 -0.023453418052609983 0.05363296703981037 -0.054514198346876916 0.08521459115322313 -0.057843902542629444 0.11803978393615928 -0.04084636024738318 0.12409468071446521 -0.022491555155779802 -0.06993684368322187 0.030449090377018737 -0.15981158812089885 -0.01287541220143934 -0.1437276440958437 -4.0202471158156533E-4 -0.12833101981085673 0.01293801732867736 -0.10938426164988706 0.02019953560276516 -0.08963065228200956 0.02626566666645156 -0.19287553375811076 -0.012838924969436716 -0.17167523680079352 0.008492058494972502 -0.1451736344476982 0.021180414845194034 -0.11598855354229518 0.027102924632643563 -0.08680347218762675 0.03302543195624673 -0.05786938340296886 0.04086651440507909 -0.029670411947565995 0.05052457355522886 -0.0014893747099074582 0.0600272377001926 0.027665841948647338 0.06705546432588794 0.05744257316816169 0.06991781394044193 0.08698609168030343 0.06666584751786839 0.1152086130755546 0.05742510210568551 0.14065775390325386 0.041890782024787104 0.15452356408939324 0.01604063409762458 0.16277719542133592 -0.005225162526267441 </vector>
              <vector>-0.20402044809552541 -0.03668690783691829 -0.1765888875820785 -0.02410918468042952 0.022158304930917718 -0.05099326856851625 -0.16240492541754495 0.00873472291845 -0.14781914445508434 -0.017669093353667443 -0.06529094472822694 0.026177655077798765 -0.03412923396557699 -0.02575759270121644 -0.03412923398909582 -0.025757592904146438 -9.684887523493703E-4 -0.03856107708882249 0.03372264506212558 -0.04492835386773363 0.09795653769369694 -0.017705887456436975 0.09182394236471542 0.04645467244220213 0.11561717439620926 -0.003842538724246577 0.1373416661517394 0.01112607937683553 0.1371369881247964 -0.008374127072569683 0.10483235295701418 -0.05361120303110039 0.13624248073481976 0.016606305110327284 0.13713699022520348 -0.008374126698636184 0.11635378536101558 -0.0615544028578823 -0.1284217527771401 -0.033764387832300874 -0.07806106035381981 -0.03942170355553249 -0.028148560735213605 -0.04486982017293407 -0.1472790392760545 0.011554302064426293 -0.1431203354750594 0.002571805061307584 -0.15378859848414786 -0.008005187078624541 -0.16755804149196735 -0.01271334088900574 -0.17298956941565266 -0.0024817148240602917 -0.09637405411954168 0.011974705358040036 -0.101168974353352 -0.014553111306899326 -0.06748187387361959 -0.021434267405588875 -0.00534995528056509 0.02712924690597263 0.07143836682037327 -0.042827642939612776 0.01645377000694969 -0.015852993884101815 0.012123619257436912 0.017554088629434767 0.027861049145397797 0.04612491716221614 0.06004944077685839 0.05626399512266826 0.10492864887138739 0.03313280582752045 0.11052103519122555 0.016112258753678395 0.10733434701039654 -0.0019414881697704441 0.12436706756316632 0.006483595271465423 0.14983765141317476 0.008896014557743883 0.14735674440400778 -0.0016815998275586368 0.1238269657803478 -0.022739792108223432 0.11756250590135282 -0.041540323085506536 0.08821352321390734 -0.04208788633386725 0.1023725136321713 -0.023096722514359617 0.053700217217991016 -0.05463517404555348 0.08545132613635315 -0.057828884992118676 0.11824969331083851 -0.0424069133848453 0.12379108623057475 -0.023050545879413808 -0.06998787273304866 0.03049878599729583 -0.1599085848080194 -0.013281655792190875 -0.1441006472556279 -4.6400109884917745E-4 -0.12854964814904804 0.012855671869587918 -0.10974209074406883 0.020288575413294194 -0.09000834897762576 0.02619748752819696 -0.19326153129764098 -0.013052002132692527 -0.17221782165451008 0.008293235771979995 -0.14540778610150765 0.020942716753096842 -0.11618984607824717 0.027173610557354143 -0.08671497204225238 0.03290248865614774 -0.05807657867432924 0.04093225048001606 -0.029605424918356733 0.05024093063462609 -0.0015286426038467185 0.060224942163156533 0.02758773899064316 0.06693991842457478 0.057241707111169826 0.07012891005150133 0.08691906899392005 0.0667022922868342 0.1151557435512993 0.057616357844004096 0.1402544168400517 0.04180748263976045 0.1547386429249592 0.01588775108553715 0.16273316036153915 -0.004874061701116372 </vector>
              <vector>-0.20466960254593203 -0.036771031518688706 -0.17622495478127545 -0.02367156463313403 0.02007549240967348 -0.050568181682647 -0.16203929781336757 0.009185964067516487 -0.14782789977771374 -0.017811893133262702 -0.06532780713480378 0.025593565592615053 -0.033784375704910385 -0.025927013740686337 -0.03378437573016431 -0.02592701395858747 -0.0012317847886586884 -0.03865992953721303 0.033508669976706915 -0.04471495158158907 0.09838503813853755 -0.017547276484914175 0.09186069698494032 0.046050371812237395 0.11605069023077891 -0.003676923470558707 0.13774571365925717 0.010988670383498296 0.13750719634278036 -0.008829611873683803 0.1051955246854412 -0.05408682052887224 0.13633466336368683 0.016506656504051767 0.13781807028290005 -0.008865471618285277 0.11648290268073858 -0.06137410377994994 -0.12857706998856097 -0.03389310077975944 -0.07899233087183914 -0.039612873458511874 -0.02904293250725195 -0.04490219690347883 -0.14715322991858604 0.011248957421864747 -0.1436854939868011 0.0017135756463653885 -0.15420111362771954 -0.008886388760771968 -0.16790340183119234 -0.012976012563947419 -0.1722440426581848 -0.001449858415599855 -0.09607410597037817 0.011657056313864227 -0.10110709280108485 -0.014223442160591265 -0.0677894379466707 -0.021689396063716965 -0.005603994868524378 0.02720955358298594 0.07133970205527024 -0.043093651614343274 0.01650532197382045 -0.015977470654761752 0.012498788251649741 0.01756102601328975 0.028238943813418165 0.04614406857246626 0.060402240679034214 0.05597946828394273 0.10488794635366462 0.03336468098364978 0.11108803511194068 0.01611130966657675 0.10729829960213776 -0.001722273037655049 0.12490434174847782 0.006169716085621675 0.1497802333150464 0.00881291758498284 0.14799301391256017 -0.0012188358215956194 0.12361386698177676 -0.021402552891365015 0.11789914355629043 -0.0409041452420672 0.08808509785982609 -0.04266269146255645 0.10247441845480856 -0.023059197905988336 0.05237073234315755 -0.05460856089504045 0.0844447501528652 -0.057835896240275644 0.11796493346545348 -0.04169926011870327 0.12390680946560448 -0.02159384898342149 -0.06981770301770743 0.03036416101370058 -0.15953967217267015 -0.01283825522737456 -0.1437631499652795 -3.2505273757638467E-4 -0.12822578485648464 0.012845761214848563 -0.10941209924965616 0.02028342353131754 -0.08982716051763108 0.026214562828442513 -0.19278535147436168 -0.01294090313429289 -0.17190955112875986 0.008276951914779136 -0.14555730851744988 0.020987763267373793 -0.11619177126402164 0.0270507258609952 -0.08698166890701371 0.033131613339889204 -0.058076509153924954 0.04066524232661474 -0.029733375665975743 0.05015377677366355 -0.0015277497226270382 0.05981568087443945 0.027341552380879368 0.06703842728888484 0.05728111111880316 0.06988504818283456 0.08683226566089132 0.06663372376187454 0.11508031640239601 0.05754747751889878 0.14007035696834239 0.04206427909871592 0.15440726703679325 0.01615448785403554 0.16293905344683288 -0.0054630125513698835 </vector>
              <vector>-0.20463697703511513 -0.036893873030663604 -0.17652871761145103 -0.023954876075551506 0.021525809028203426 -0.05064167060181819 -0.1616245180413016 0.009410442923343079 -0.14780051010011383 -0.017856463710667157 -0.06590186480039466 0.025807810465354748 -0.03381820386771487 -0.025779714186349573 -0.0338182038795219 -0.02577971428822547 -9.94241932810056E-4 -0.03857460955143007 0.033365853191003304 -0.04493743492966834 0.09744518139118767 -0.017771527816767177 0.0918444498591299 0.04631467058974839 0.11639087193997721 -0.0037654072746205643 0.13758307968532443 0.010608689253095707 0.1373953633978341 -0.008572767334221255 0.1047485587756877 -0.053723261986041514 0.13652593342067204 0.01639836089713515 0.13743153783819045 -0.00826217368864457 0.11675949805966121 -0.06141828934346633 -0.12839077949338795 -0.033653790546299564 -0.07772754268073022 -0.03923949609924348 -0.027876964140404963 -0.045045360779058324 -0.1464552353643959 0.011264045852582893 -0.1439143330497747 0.0019960772132020695 -0.15479826544230846 -0.009013849755214357 -0.16847631600707882 -0.012929980931674023 -0.17193403863470114 -7.219627825050187E-4 -0.09636516348299483 0.011569054069044666 -0.10066422049827015 -0.014531571583445304 -0.0674997284513649 -0.02169957703914956 -0.005601440249455324 0.027284726526841642 0.07089489017199659 -0.043012100117761014 0.01687309245632777 -0.01625787680794341 0.012422458025585842 0.01715795218834777 0.028026437437762564 0.04571964618577102 0.06021173223443798 0.05582274605086215 0.1049668045193561 0.033295863106029736 0.11064110672149227 0.015792751046474006 0.10679858826418512 -0.0023334289355626814 0.12512932632530832 0.006392564677801631 0.14979734268992173 0.008713937284786779 0.1478452140525779 -0.0012899839293361408 0.12399361010234872 -0.022280137356139804 0.11769501853814195 -0.04122209888145427 0.08814790883836271 -0.04218820373145988 0.10280388780560136 -0.023117757806719208 0.05317037633225128 -0.054641973887872855 0.08519788348990256 -0.058057261535947396 0.11796944068224215 -0.041568868339503254 0.12435846404680184 -0.021850420603676573 -0.06993524439505584 0.03037007006107701 -0.16015510003856737 -0.013112091867438426 -0.1441675471583231 -1.7809212111243033E-4 -0.12850867709666258 0.0126367879976666 -0.10950996766245667 0.02034056097593636 -0.09008902085414397 0.026263713813758957 -0.19299215421423366 -0.012593203068898086 -0.17197208464200014 0.00841191874273564 -0.14543488804168386 0.021376484442877354 -0.11610357701172894 0.02724725323567199 -0.08694564896138436 0.032980809567029375 -0.05820995688528618 0.040494990109954596 -0.029705031695145642 0.05008229988977223 -0.0016298241358878238 0.06003446495406424 0.02720690575750112 0.06706466352698649 0.056833846919574854 0.07006772366242453 0.08649571589814575 0.06661314362401766 0.11490335545359057 0.05779548739378905 0.13983894237778888 0.04214161234213692 0.15415441141761818 0.016391506652278825 0.16279309041016118 -0.005391956997047646 </vector>
              <vector>-0.20442712085195014 -0.03673523111305875 -0.1763634571311012 -0.02420196437626634 0.021292395108394098 -0.050827988445366915 -0.1621205601609577 0.009295685375306624 -0.1479252463813224 -0.0180134828939438 -0.06538846350182101 0.025762884253564218 -0.03384193966571186 -0.02606680109249935 -0.03384193967647867 -0.02606680118539976 -9.25437102469472E-4 -0.038509998391227165 0.03342892891937016 -0.04528907704333114 0.09751468550268808 -0.01814268574096894 0.09152603973382996 0.046350337878314087 0.11602683171939995 -0.003725352720936572 0.13663182257355785 0.011081938230448988 0.137528564025989 -0.008556544360650481 0.10557912467768275 -0.05357065001687381 0.1363413802618877 0.01678688621643308 0.13783955536185805 -0.008592240396278952 0.11652740818019597 -0.06112911028675382 -0.12800173091045972 -0.03384920264376837 -0.07774078851128455 -0.03930318350958556 -0.028137524199943104 -0.04499676154617255 -0.14645358661222405 0.01127846849444318 -0.14406786512304856 0.001867033599399692 -0.1549631354302412 -0.009328416059403086 -0.16892479199530025 -0.012924845758828442 -0.17213126458543135 -0.0010560327950038598 -0.09580755740458566 0.011924533755355645 -0.10100084874994425 -0.014104436279621099 -0.06753105258858384 -0.021727251514713646 -0.00599381366833036 0.02713775568233152 0.07073798931334942 -0.042797077459242105 0.01661316591348832 -0.016103678354754954 0.01256863588917909 0.017287419655932078 0.027986543015932328 0.04592385767221747 0.06005227259960218 0.05626476145700835 0.10518644210933485 0.033596685220834976 0.11074049925526164 0.016101887175049 0.10685256108345835 -0.0026723055754492124 0.12454882779370506 0.006009518838612017 0.1494666050119747 0.008978553009292227 0.14797763073854778 -0.0012484945056951725 0.12384193515525524 -0.02210985978620806 0.11786115316437366 -0.041274012350105825 0.08824793316679341 -0.04260127994268683 0.10243945078251704 -0.023276760600819672 0.053169098140077184 -0.054486871954637216 0.08494384995190636 -0.05766141987659289 0.11825624820180154 -0.0419495397929219 0.12330405755198673 -0.02267829626876326 -0.06986458855943062 0.030687916659688223 -0.15995442675862556 -0.013009216396989064 -0.14383340527723873 -2.0796194026640596E-4 -0.12829867077040658 0.012975678692533158 -0.10932787690823945 0.020408397667865695 -0.08989573150679078 0.026370259018504493 -0.19300127247178409 -0.012682007632254258 -0.17182000356516275 0.00851847286190902 -0.1453291478814924 0.02107472411830692 -0.11626895337759995 0.027191813121925826 -0.0869334643029072 0.032962213332646734 -0.05817912447130907 0.0405323133582262 -0.029952390508682238 0.05036859717381515 -0.0015880102191840138 0.060031539292630616 0.027561423824635427 0.0669261096175558 0.05738882214175593 0.07011932959306713 0.08677758919777158 0.06674601827470013 0.11523067473327411 0.05796603746101803 0.14049460492820193 0.04198996993863237 0.1544019148290602 0.016289304271642553 0.16294852627194523 -0.0053300603611727004 </vector>
              <vector>-0.20446720967637916 -0.03686874316589908 -0.1766870797311302 -0.024200110204951945 0.02319413949815989 -0.051128777183229425 -0.16126695563760832 0.009440027810268753 -0.1479042808660589 -0.017791008954676137 -0.0659498179461438 0.025889070071134695 -0.03385340952072045 -0.025734220642317902 -0.03385340955286681 -0.025734220919689764 -7.546740480954607E-4 -0.039043681386480115 0.03362556277912132 -0.04541495111168627 0.09792114062006378 -0.018103684447194266 0.0915485458517582 0.046112991381019916 0.116450329006571 -0.003726389958516818 0.13656967210038118 0.010780505576511851 0.13746701569586614 -0.00853947356426905 0.10479428522873385 -0.05371321533153937 0.13718568001051315 0.01606377553125734 0.13777779342194554 -0.008575709323904696 0.11681153370038423 -0.06141453397535386 -0.12786324013239445 -0.03367303333133182 -0.07718792268519888 -0.03942425906957173 -0.026649877911199354 -0.045001976886413074 -0.14577738716963465 0.011256517614907617 -0.14451549388328544 0.001816720859726442 -0.15506052065170522 -0.008923945275254822 -0.16905822214504534 -0.01280442148390316 -0.17205028075920395 -6.428497084960821E-4 -0.09653464672514607 0.01212994262695816 -0.10116869134373674 -0.0141052070240309 -0.0674176958544806 -0.021820627037112173 -0.0056123721660513905 0.027358889059147636 0.07041895523573806 -0.04324744163088932 0.016559333238866387 -0.016177048808842 0.012384955965648224 0.016912766935510515 0.028056609782907797 0.045955998310660565 0.06008939571717258 0.05592373030048603 0.10442077039598711 0.03358689289821125 0.11075400502083035 0.016310641146549024 0.10702588733005922 -0.002154994414113357 0.1245557983018345 0.006353710241048662 0.14913815749013914 0.009157513684732575 0.14840849574547593 -0.0011525941722649105 0.12251949992432404 -0.021916868203437655 0.11771407086775819 -0.04151690753664856 0.08802963480204044 -0.042150793044376605 0.1023681981504088 -0.023189792177337548 0.054445696857996426 -0.05461520157853193 0.08585264062157089 -0.05811973836939627 0.11781510953095053 -0.042001195072572356 0.1229675451818677 -0.022126610168954123 -0.06984779005471455 0.03028114672271074 -0.16009227784455773 -0.012904830237162365 -0.1439740936139791 -2.9394756755089096E-4 -0.1283868756803047 0.01316635489739541 -0.10941177777372686 0.020561535128110865 -0.08980467670148896 0.026622999803326882 -0.19329633374941754 -0.012655811024849896 -0.17191362743102873 0.008633892660964234 -0.1457236321036296 0.021172928157523828 -0.1164927801177155 0.027372287379804704 -0.08719713017693671 0.032776584725125506 -0.05840665264290198 0.04060232070325106 -0.029901166132190498 0.050036317169264315 -0.0018256078932950923 0.059835447655120264 0.027221293267705407 0.06715877122074558 0.05683049345861407 0.06984895982392492 0.08639086849264106 0.06671722991817468 0.11493383891886046 0.05756152464107814 0.14024771151013413 0.04232470773204849 0.15423961371936296 0.016437822578814026 0.1631733328795764 -0.005551710972764917 </vector>
              <vector>-0.20472602792556918 -0.03701768522637284 -0.17658807846588317 -0.023751899793163236 0.022037215177150064 -0.051021952297563296 -0.16208468733618153 0.009037625640281705 -0.1479343316146651 -0.0182584473821675 -0.0657107844872155 0.02572774863128455 -0.03390780218071174 -0.025807529137169716 -0.0339078022002576 -0.02580752930581933 -0.0010755857611136647 -0.038584473210756615 0.03328921298138539 -0.044928274473453364 0.09731946273103903 -0.01803621486772347 0.091718666185296 0.04635960094170735 0.11579200567985255 -0.0039650205784897054 0.13642762520781188 0.01111466548281002 0.13730182246479786 -0.00850416009710596 0.10498983329862845 -0.053710432464651785 0.13672900662904622 0.01643131107943625 0.1376124469051839 -0.008540160339356718 0.11669485456895644 -0.06136299022441082 -0.12813248813718045 -0.03346018890915152 -0.07782906589768335 -0.03944765127729784 -0.02811089055048762 -0.04505248841061846 -0.14686193744258907 0.011365717570842062 -0.1435392039444928 0.002008861792185122 -0.15436333255270315 -0.008541588909056527 -0.16842226999315196 -0.013050753818005186 -0.17240687894108506 -0.0012562015934555713 -0.09611312419700538 0.011937400642522276 -0.10105496074756319 -0.014405121192740627 -0.06790335300165173 -0.021710110802345525 -0.006149740972215843 0.027639095413451498 0.07043579434185869 -0.04356711127341406 0.016230602689005467 -0.015563748068742113 0.01219104848163478 0.017486075428935332 0.02824549119381502 0.046003453250789465 0.060079575720618346 0.05585028484885834 0.10498605715634879 0.03317439647055882 0.11082565889014882 0.015655879571365224 0.10701116087583686 -0.0023177430087304666 0.12417843977076591 0.005923558038146254 0.14909128950397318 0.009017375835069577 0.14821387747596013 -0.0012692850551674975 0.1252397887375822 -0.021586933341503956 0.11760110049675072 -0.04132091642959655 0.08801754910247617 -0.04261421842388058 0.10217940319422285 -0.023636243599713704 0.054049697331093376 -0.054574738413649126 0.08557824454380991 -0.058228831557647666 0.11816834848713338 -0.0418588559056373 0.1249831675473205 -0.021084998826445624 -0.07003947592535359 0.030479214153353158 -0.1599093628075163 -0.012935589076073496 -0.14382720904280674 -4.7614481191939756E-4 -0.12827630370150048 0.0128318634460146 -0.10931727668877678 0.020235904533517302 -0.08986299946641436 0.0264807496040686 -0.19276580018795728 -0.01259037881045914 -0.17206741372699136 0.008463209932964314 -0.1451066597176096 0.02107843815518068 -0.11605228333294798 0.02731244663200724 -0.08687859542176044 0.03321782812232218 -0.05785353215501293 0.04055703451086906 -0.029974273281317177 0.05023262159042241 -0.001593081186434699 0.060164833428580033 0.027103361041264307 0.0673847205960949 0.05727885037146671 0.06971121959525184 0.08665101605389207 0.066464442784332 0.11473591245161097 0.05754308522747391 0.14004571600872137 0.04233258337308311 0.15434007511980452 0.016279012785425727 0.16297323457554336 -0.0056556481957477645 </vector>
            </data>
          </datamatrix>
        </datavector>
        <idvec>Coelophysisjuv	Coelophysisjuv	Coelophysisjuv	Coelophysisjuv	Coelophysisjuv	Coelophysisjuv	Coelophysisjuv	Coelophysisjuv	Coelophysisjuv	Coelophysisjuv</idvec>
        <meanconfig>-0.20444773945366954 -0.0368801289945674 -0.17655782538768663 -0.023918376950336422 0.0218715353833392 -0.05078790568846363 -0.16191328352612597 0.009171465495346236 -0.14785587015604457 -0.017821504964768912 -0.06559193341139416 0.025792736973482215 -0.033991528908173425 -0.025966932704679695 -0.033993329711931336 -0.025982470769318783 -9.669199211808396E-4 -0.03858841339330823 0.03334501238055816 -0.044981502634270976 0.09765589282841422 -0.017997644817302982 0.09151088899717656 0.04623356488058487 0.11610969583032973 -0.0037085161934253385 0.13703733332148013 0.01100326869325394 0.13746078026668948 -0.008618360358632199 0.10508369821570661 -0.053844819716964976 0.1365503909380621 0.016460454059163528 0.1376216054887415 -0.008589728795665717 0.11655774240973164 -0.06137600244948484 -0.12836458443126275 -0.033775006861423935 -0.07806414040378187 -0.039434877060790414 -0.02795309525299154 -0.04496262986715604 -0.14673895554543234 0.01130584913444174 -0.14383384685957742 0.0019788637996111594 -0.15449159656542574 -0.008755780223227969 -0.16838333553832027 -0.013006777202755556 -0.1723491697909403 -0.0014155610572766514 -0.09624618277458842 0.011938252819991871 -0.10113829879048501 -0.014296253556369569 -0.06771353053731848 -0.021689040625317704 -0.0057002972052288825 0.02722738090658192 0.07063717155914467 -0.04316896648566093 0.016462409470556667 -0.015866660274209157 0.012401705603256832 0.017371055483076006 0.028083244642829172 0.04594783286766774 0.06014568412470786 0.05604930545961071 0.10484954641302265 0.03344819514632906 0.11074143280214678 0.016044209009181153 0.10697861799946347 -0.0021957794178240966 0.12468090055786643 0.0062754484957573044 0.14946740942252978 0.009014643925445837 0.1479496917786296 -0.0012497151534854173 0.12382402907419512 -0.022236416227747226 0.11772425598550976 -0.04121384272891236 0.08813730636426637 -0.04243730629225552 0.10246082303235213 -0.023151289713491414 0.05359391312626925 -0.054519514943103406 0.08525893611307493 -0.05792958646229221 0.11804029887203515 -0.04161257399211454 0.12388621904201784 -0.022243800653551186 -0.06993454425540914 0.030451917274050815 -0.15986196852568882 -0.012984517794856536 -0.1438959605604169 -3.2865670214773934E-4 -0.12833684128104403 0.012893887594114566 -0.10943176693693837 0.020328472782324074 -0.08990428336787838 0.026336930632099086 -0.1930011215494918 -0.012789372108309851 -0.17190623850492628 0.008406217551342727 -0.14536476997521597 0.021145970973855996 -0.11616013145762928 0.027231958559024015 -0.08688803874646038 0.03294801603237579 -0.05802484920592986 0.04071112622713205 -0.0297271298007351 0.05025596947284325 -0.0015560020938211357 0.06006738209556727 0.02748521035255712 0.06705412613226554 0.05725257121825866 0.06997306376749804 0.08680378266656329 0.06666567952169676 0.11509607105474082 0.05764625647784161 0.14028248149166322 0.04205767163428045 0.15444838053769994 0.016138558792963845 0.16279244106755797 -0.005249498835331113 </meanconfig>
        <omitflag>false	false	false	false	false	false	false	false	false	false</omitflag>
        <uniquenumvec>2700 2701 2702 2703 2704 2705 2706 2707 2708 2709 </uniquenumvec>
      </morphojset_contents>
    </morphojset>
    <morphojset>
      <morphojset_contents visiblename="SLIDE_BE" uniqueid="3160" alignmentmethod="1" dimension="2" hasprocrustesfit="true" hasrawdata="true" linkedoutlinenumber="0" linkedwireframenumber="120" nincl="43" nlmk="71" nobs="43" objsymmetry="false" procsumsquare="1.2401114252934966" procrustesfitfromparentset="false">
        <alignmentvectors>
          <vector>0.0 </vector>
          <vector>0.0 </vector>
          <vector>0.0 </vector>
          <vector>0.0 </vector>
          <vector>0.0 </vector>
          <vector>0.0 </vector>
          <vector>0.0 </vector>
          <vector>0.0 </vector>
          <vector>0.0 </vector>
          <vector>0.0 </vector>
          <vector>0.0 </vector>
          <vector>0.0 </vector>
          <vector>0.0 </vector>
          <vector>0.0 </vector>
          <vector>0.0 </vector>
          <vector>0.0 </vector>
          <vector>0.0 </vector>
          <vector>0.0 </vector>
          <vector>0.0 </vector>
          <vector>0.0 </vector>
          <vector>0.0 </vector>
          <vector>0.0 </vector>
          <vector>0.0 </vector>
          <vector>0.0 </vector>
          <vector>0.0 </vector>
          <vector>0.0 </vector>
          <vector>0.0 </vector>
          <vector>0.0 </vector>
          <vector>0.0 </vector>
          <vector>0.0 </vector>
          <vector>0.0 </vector>
          <vector>0.0 </vector>
          <vector>0.0 </vector>
          <vector>0.0 </vector>
          <vector>0.0 </vector>
          <vector>0.0 </vector>
          <vector>0.0 </vector>
          <vector>0.0 </vector>
          <vector>0.0 </vector>
          <vector>0.0 </vector>
          <vector>0.0 </vector>
          <vector>0.0 </vector>
          <vector>0.0 </vector>
          <vector>0.0 </vector>
          <vector>0.0 </vector>
          <vector>0.0 </vector>
          <vector>0.0 </vector>
          <vector>0.0 </vector>
          <vector>0.0 </vector>
          <vector>0.0 </vector>
          <vector>0.0 </vector>
          <vector>0.0 </vector>
          <vector>0.0 </vector>
          <vector>0.0 </vector>
          <vector>0.0 </vector>
          <vector>0.0 </vector>
          <vector>0.0 </vector>
          <vector>0.0 </vector>
          <vector>0.0 </vector>
          <vector>0.0 </vector>
          <vector>0.0 </vector>
          <vector>0.0 </vector>
          <vector>0.0 </vector>
          <vector>0.0 </vector>
          <vector>0.0 </vector>
          <vector>0.0 </vector>
          <vector>0.0 </vector>
          <vector>0.0 </vector>
          <vector>0.0 </vector>
          <vector>0.0 </vector>
          <vector>0.0 </vector>
        </alignmentvectors>
        <datavector>
          <datamatrix visiblename="SLIDE_BE, raw data" covarfromorigin="false" matrixtype="0" iscoordinates="true" issymmetrycomponent="false" isasymmetrycomponent="false">
            <data>
              <vector>-0.196195439871585 -0.078967276473215 -0.168870506958067 -0.0763268166630411 0.0429765545217213 -0.0643119353225025 -0.165207119112179 -0.0123703977297363 -0.122336076614183 -0.0420004557939038 -0.0261564051229959 0.0380508734405983 0.00922744542815749 -0.0284581025811171 -0.0243323897919771 -0.0365916284497487 -0.0242930086231616 -0.0366345205117589 0.0394680909328324 -0.0280162718640683 0.0674357716197656 -0.0150908230141465 0.0456060432051634 0.0500790516007586 0.0913062521016445 0.033352088946148 0.10553545764258 0.0470470085287036 0.118917221705836 0.0159855399197816 0.1219693329461 -0.0491117848175226 0.0991933132387116 0.0614022478759905 0.132565117049417 0.0158410694135396 0.164304020250307 -0.0575635788729967 -0.132473789660959 -0.0745595346003101 -0.0914030076549485 -0.0646887730624593 -0.0356352020450681 -0.0552795560083239 -0.152014640392344 -0.00590589524750848 -0.141487357334292 -0.0111532108154414 -0.145928133764971 -0.0194149461540677 -0.168910829711365 -0.0330967807724373 -0.176997138715619 -0.0218548314863408 -0.0658477657284298 0.0144270692357 -0.0891600463418676 -0.0188752910652622 -0.0618744310868031 -0.0370274272737136 0.0153284763038792 0.0292103126884105 0.0605379070671674 -0.0414101315285843 0.0360910919071053 -0.00172824369967729 0.0440708124312483 0.0352262414174605 0.0511465819688876 0.0617514932887148 0.0402769749681086 0.0561311068132585 0.0619428747429987 0.0503134159236862 0.0682505054369286 0.0399542820445334 0.0663686731774328 0.012159110385509 0.0989899799814275 0.0389804794966297 0.118925574690893 0.0455959809336424 0.123767606056367 0.0334691858949653 0.133753652768107 -0.0226198454134248 0.135700687427803 -0.0403911084685688 0.0926579056102747 -0.0435365747526363 0.08361760936984 -0.00306396733481532 0.0878487771562443 -0.0674041081587187 0.13384041975544 -0.0638472346178152 0.151842528838263 -0.036990497811398 0.14702841810491 -0.0115297079901055 -0.0320811485774239 0.0457646848540933 -0.166535564310666 -0.0496886829701676 -0.144466606535202 -0.0239106226724494 -0.133691594958525 -0.0130760854376223 -0.109837633589052 0.00654312636228797 -0.0732174544929028 0.0281068416385729 -0.195811390897864 -0.0415039292515225 -0.179566068064342 -0.0144557193226862 -0.159605217603877 -0.00188696448748526 -0.144754042378921 0.00857770741394799 -0.119534148303106 0.0206413843193863 -0.067995748909452 0.0408344442833609 -0.00264310289239742 0.0644834681641179 0.0405202848188291 0.0796376197039862 0.0415186950046845 0.0757272714965413 0.0461560177976881 0.0700931645289384 0.0603932899903051 0.0652973151348013 0.100380237469338 0.0689788902560847 0.134783338520667 0.0466615724937864 0.1566745167335 0.0196039845458291 0.147944951303973 0.0244152294535344 </vector>
              <vector>-0.226931221645247 -0.0963980454662358 -0.155462233355438 -0.0944400729233817 0.00690545204233464 -0.0534824561890178 -0.151562268924752 0.00417817338862951 -0.0912332443782056 -0.0238992640114276 -0.0683759503399698 0.00886642556287514 -0.0380443663322379 -0.0350155989807806 -0.0386931883400879 -0.0350818073195901 -0.0271221787781498 -0.0361714246567923 0.00410886605214993 -0.0234353340729319 0.0550964808662013 -0.0104500856213909 0.0642991576165433 0.0568792682328383 0.09796965111777 0.0133501680550294 0.14283804759244 0.0488759233255527 0.120591996915737 -0.00605019538954388 0.0954799034843611 -0.041174429505796 0.138653941035525 0.0580841624154379 0.127648424451641 -0.00267281894210667 0.157320777136054 -0.0534676229416912 -0.0952957899722075 -0.0840863743168916 -0.0449534507145116 -0.0708986813298023 -0.00540778359175817 -0.060444691754393 -0.116451199885684 0.0115866695364726 -0.107958951153299 -0.0154922003025396 -0.128092563887014 -0.036887679233043 -0.163946210963707 -0.0417109085625465 -0.178722246963057 -0.0160739822984908 -0.0796659957108755 -0.00429735550065706 -0.0838842739409685 -0.0226184181609678 -0.054802164146024 -0.0327871428002233 -0.0578536820849258 0.0137934070716175 0.0268265673199486 -0.0204356633158967 -0.0253779685999181 -0.00353854554900159 -0.0369542757805908 0.0316306162481094 0.0130275946261724 0.0629722584173799 0.0558556807143935 0.0658526358082426 0.0789709665037502 0.0482063678808421 0.0851285148563356 0.02957066202658 0.0698179121664887 0.00146392305244772 0.117558227957599 0.0406422471540227 0.146074353762191 0.0529057738757994 0.13331040749044 0.0323129866840705 0.12833816633266 -0.0300933402490407 0.123606645565495 -0.0365894650386563 0.0623891128856225 -0.0355929510399009 0.078952018735877 -0.0118142316905242 0.0455973599350262 -0.049596019844169 0.10801149222754 -0.0500538202320438 0.145381440277587 -0.0402136080795745 0.137843360667352 -0.0266531520301942 -0.0735921445076465 0.0214015841468424 -0.153224260605157 -0.0648438036889604 -0.131660139321885 -0.0377058690739564 -0.0994360117599492 -0.0197127397401582 -0.0963967418240135 3.7204669602921E-4 -0.0854283434224461 0.0113492911509532 -0.223295383425647 -0.0418049022240159 -0.179061982041808 9.08493170385039E-4 -0.129262649890834 0.026782812286857 -0.110132353551283 0.0300042140902799 -0.100169862714402 0.0314410097757051 -0.085284169565018 0.0381389617008841 -0.0584953092092132 0.047913776243075 -0.00497527242765254 0.0634219396027007 0.0740223501733585 0.0882538372304048 0.0892641171796661 0.093252527642624 0.113064338326312 0.100615001547118 0.153213851743665 0.0781725761888456 0.188655120982113 0.0739782994698293 0.166463028549468 0.0386298317020444 0.154920506465763 0.0398768306958097 </vector>
              <vector>-0.19501340107076 -0.0504041901533546 -0.189067863411792 -0.0539066938588575 0.0334849613330218 -0.0345172724738639 -0.179393188408542 -0.0173966187335618 -0.134098531437131 -0.0357146524719349 -0.0201153054324108 0.0206116459213805 0.0112400220163503 -0.025662663820735 -0.00191597433779124 -0.0303152199447098 -0.0037225044815385 -0.0338007386777398 0.0505950638900901 -0.0140729529128458 0.0757131671328411 -0.00722354064895111 0.0594595222414287 0.041600091821745 0.102953291968904 0.0296101964349289 0.113797463486607 0.035128822866342 0.114667508133276 0.00581416717622195 0.114365889907841 -0.0275912149098234 0.105877681166005 0.0451886635830271 0.151256831185452 0.0138771114197642 0.143337941272737 -0.0378777531451586 -0.153449708674606 -0.0606084116849631 -0.0810790576439151 -0.0573548441012044 -0.0194207831747216 -0.0469888022446482 -0.160829006937193 -0.0131054051742287 -0.149311944712115 -0.0152325491833307 -0.167378149072855 -0.0280481937407907 -0.185805091317539 -0.0350431456596129 -0.189701093163747 -0.0241120575057002 -0.0536146191869407 0.00770666805533537 -0.0733428909280079 -0.0136365617403281 -0.0341815438286083 -0.0333302218571028 0.0190182723288393 0.0234251120673824 0.0636314825926975 -0.0154707269004362 0.0373902244484986 2.32888244037542E-4 0.0318507418202282 0.0278177085448391 0.0429693754678681 0.0432185810833773 0.0550354686649682 0.0439957024111339 0.0706607093395994 0.0381977698404648 0.0807409173778444 0.0323041765383863 0.0808999275425595 0.0124766912803885 0.101572837324858 0.0312887946653955 0.128345722238517 0.0412558854985243 0.128439517287781 0.0320124429945108 0.125198612855278 -0.0164854605393501 0.122522325561299 -0.0250564821785941 0.100334333051337 -0.0218236088593897 0.0994068852756267 2.17827310219138E-4 0.0816344595748669 -0.0381286143527588 0.117474756626431 -0.0375973836711531 0.137427643981425 -0.0245964224299769 0.141122074456631 -0.0109721676959636 -0.0316364615695706 0.0260764537862459 -0.184392629848949 -0.0452460959742116 -0.169058425246243 -0.0297415715709302 -0.139840868257304 -0.013708649115033 -0.106219123901144 0.00148565569401084 -0.0679816768790456 0.0148123903145049 -0.197725005543298 -0.0318754986551591 -0.189791142065284 -0.0172409317267722 -0.169263332897143 -0.00775455881444958 -0.150044845998145 -4.46616985262095E-4 -0.122782788786838 0.00788961756744971 -0.0741301621055356 0.0209402217890761 -0.0129304266544925 0.0367000386931557 0.0276734152177807 0.0484147396900291 0.0539757767834808 0.0552268200244978 0.0611202777019121 0.0514845028118157 0.0731936723173232 0.0520364041976347 0.109828852415382 0.0647286435239021 0.139817530223146 0.0662638394943006 0.152470883265423 0.029186492179896 0.146731507497048 0.0308617265889625 </vector>
              <vector>-0.191589685432941 -0.0782197670479391 -0.164226162300671 -0.0756108922295 0.020925859162545 -0.0594069714535649 -0.16640807954934 -0.0153979957694209 -0.131856297255714 -0.0397631916352412 -0.0532256801716582 0.0277795238287287 -0.00992429981486256 -0.0273926606455767 -0.0229158461626245 -0.0378907109533024 -0.0229146140668698 -0.0377461853069983 0.0256115071478058 -0.0310466345516721 0.0666783541261319 -0.0146132056585296 0.0459225487560616 0.0538141487917549 0.0784849398834154 -0.00108666565854252 0.108644048750911 0.0578668851667989 0.131079551282668 -0.00877274429837783 0.107449676276827 -0.037958293344677 0.1244394187415 0.0614171274144166 0.153968982580124 -0.00622705887358384 0.169504313824857 -0.0337642424767811 -0.13899212329949 -0.0745053010971272 -0.0874177390736259 -0.069220898292266 -0.0303922451207809 -0.0624303135142469 -0.135903615764843 0.00283629509751132 -0.125511914651211 -0.00563463468089447 -0.148956235701578 -0.0293712011355883 -0.172396379732523 -0.0425411588982824 -0.182553802380045 -0.0325286328168691 -0.0701196611857358 0.0148028024724872 -0.0861138719969797 -0.0112656478324953 -0.0551090755812608 -0.0368742584785108 -0.0113931125935951 0.0327352392038913 0.0544485972409887 -0.0409939191710442 0.0110453774484439 -6.36168524256074E-4 0.0147955154393208 0.042910305238173 0.0392215157436044 0.0672474244813334 0.0445139698649353 0.0586491712865407 0.0589421814302676 0.0473038592698139 0.0702928102999727 0.0276670888381446 0.0668754768693432 -0.00352406274321456 0.0849569091845737 0.0434536645314816 0.125633547665499 0.0494619717544314 0.127849747487661 0.0278924721437893 0.132083357774717 -0.018935673039986 0.129097014309938 -0.0282584129890476 0.088122182552522 -0.0316910906563845 0.0808270907722332 -0.0159016147421356 0.0733793773494364 -0.0539512510165514 0.118731388913242 -0.047480824803301 0.161919101794356 -0.0209932933402754 0.156975202445509 -0.0138013860999091 -0.0490849450225958 0.0401871136588777 -0.164446961879096 -0.0571447526118725 -0.149869491992392 -0.0335457607622758 -0.119920745046571 -0.00599215362097867 -0.0953596373832239 0.015409530247192 -0.0696126649042058 0.0283931691615759 -0.195010598067786 -0.0505024820259125 -0.182086096397246 -0.0241958630126093 -0.14726500215042 0.00604143395579853 -0.121495265315983 0.020373826323826 -0.0950692817193495 0.0294033512847975 -0.0588599168015567 0.046474252780296 -0.0155200419184581 0.0597887056629615 0.0255142485859102 0.0837020451014005 0.0467619540374025 0.0741853945846944 0.04933846864863 0.0581340133113254 0.0662224521792577 0.0713578503428779 0.134100922289935 0.0766038391575864 0.148961116415364 0.0433359408667537 0.171296640428078 0.0241112655774159 0.156905722731245 0.0234782642730664 </vector>
              <vector>-0.185054699269158 -0.0996311432132155 -0.155066407899897 -0.0922750396961152 0.0292784148159576 -0.0551972683936252 -0.163204089996139 -0.0133943723351721 -0.116998816581972 -0.0385261259490649 -0.0440705788975213 0.034864652741746 -0.00511532407903918 -0.0139173328019352 -0.0159254609056242 -0.0241873763315181 -0.0161034577301758 -0.0240917104804132 0.0297513090772174 -0.0198885101160373 0.0556463508123451 -0.0089475106188565 0.0482901251521969 0.0599152921415224 0.0740012204458062 4.39080815955039E-4 0.122459396070712 0.0452275424343986 0.123663662758002 -0.018661906608161 0.111099878961466 -0.0539400650394256 0.110831734625372 0.0794641867294855 0.138911863474203 0.00854282912500551 0.164837171523306 -0.0513806247405373 -0.121471208238554 -0.0874617252570381 -0.0648418681447161 -0.0721734392593468 -0.0176909993069397 -0.0565205622752438 -0.142703646856137 -0.00338247391445949 -0.128193992386214 -0.014039651695548 -0.149279082272123 -0.0331102748365426 -0.169670669932907 -0.039808350423098 -0.180475069489963 -0.023628808603591 -0.0661684837051842 0.0173797383619339 -0.0755532868660053 -0.0101558475726908 -0.0415776591010912 -0.0284101442600794 0.00355068126282379 0.0441316308131844 0.0512896898400631 -0.0366763922055925 0.0224247645483779 0.0137880634363239 0.0280940803461692 0.0538181980158216 0.0430759349954581 0.0758630599012689 0.0442353247422596 0.0683265355114381 0.0616006158151616 0.0492246032151911 0.0716881827759952 0.0247059361107947 0.0601104268911109 0.00243287073396728 0.10214092971614 0.027409466936082 0.128289169356459 0.0393501522536714 0.116541003835236 0.0173524565415379 0.126929375267401 -0.0303408640561695 0.123336634845191 -0.0416957283156849 0.0852126824779254 -0.0448059284575711 0.0730286969576519 -0.016829365152971 0.0783150452846862 -0.0714942771540217 0.122479292168486 -0.0664885301310047 0.14950174532113 -0.0341981262994232 0.14955121243631 -0.0167108045047376 -0.0488344149838964 0.0441969175436999 -0.162205880734603 -0.0605719026500322 -0.152203034811958 -0.0344517108203353 -0.120338376528854 -0.013257800357963 -0.0989327564040464 0.0103521831415631 -0.0751701181892802 0.0294722296924205 -0.202056088129527 -0.0491711480536716 -0.185328510106744 -0.0120580924963704 -0.156798987093665 0.00783354808973909 -0.1380815563009 0.0200447267728423 -0.115430959894362 0.0320431753326388 -0.076829810257898 0.0476421861725476 -0.018847938959772 0.066142365398007 0.027709407371781 0.0912411276954847 0.0453717737582171 0.0845655733931754 0.0506388039354864 0.0763677833378635 0.0622776208372349 0.0883355573546463 0.100718058139701 0.0889357343015559 0.147009261177393 0.0472765249683388 0.168996530757415 0.00592575516010819 0.157335161477022 0.0088692509033043 </vector>
              <vector>-0.218636510672849 -0.0733695253549303 -0.173406089141031 -0.068304554358739 0.0296966098628296 -0.045978686990613 -0.176480376796974 -0.0140636318833627 -0.111515275566676 -0.0361077373698542 -0.0281520199392447 0.0369549542386585 0.0068620223518233 -0.0227174422157766 -0.0110696487323558 -0.0330093498321993 -0.0110354963811772 -0.0330465469192489 0.0363190214050665 -0.0250560830332278 0.0593348616134229 -0.0248165174831583 0.0520337952437819 0.0500921957362274 0.0847954451366417 0.0157292277879499 0.10801643892758 0.0518724553112754 0.126856886748791 0.00411855981420446 0.117890914779097 -0.0495962556920153 0.0977343970538705 0.0615238346997615 0.138202842949184 0.00819499920813481 0.169198672972011 -0.045516511006103 -0.12374826892259 -0.0657924862033875 -0.0717197463272601 -0.0560532376586553 -0.019942213643162 -0.0483922632533412 -0.150198530582456 -0.00641597291192545 -0.132211003835642 -0.0161649578719537 -0.145957849145957 -0.0304679878171476 -0.179577000115097 -0.0341310410978883 -0.19082781307217 -0.024277485192655 -0.0594027490224222 0.0152041915752709 -0.0825735315198438 -0.0132982467357437 -0.0439639720871255 -0.0312966071295143 0.0132545271565602 0.031118667798019 0.0489843632205402 -0.0366342177097081 0.0321484368929778 -6.11399131601889E-4 0.0388286795606296 0.0335469253475502 0.0479086378491843 0.0498197478193603 0.0488121954962865 0.0510716396341937 0.0679483279408119 0.0497956506311246 0.0777504468190036 0.0334527235688898 0.0679459895236315 -0.00444305123215453 0.0970515567726213 0.0429289263952397 0.116106315452156 0.0505895746148744 0.119761407252074 0.0348063338407731 0.141779530086157 -0.0261696686314322 0.139472811650298 -0.0376813882320419 0.0890744070150222 -0.0423908527245053 0.0816728779297157 -0.0176212340512871 0.075939317502514 -0.0542050365106706 0.129005150947554 -0.053667054743515 0.160432989537046 -0.0317154282079083 0.150318230451687 -0.0175975514421349 -0.0322573824961703 0.0442163989250687 -0.172916284523007 -0.0471462777165186 -0.146962948366958 -0.0329371675348682 -0.123179644015881 -0.0156573467632811 -0.105512422227606 0.0122350196063065 -0.0691909769650655 0.0306741225312515 -0.215527064938997 -0.0423779549012815 -0.1934839825223 -0.0175665081406949 -0.165098595935535 -1.46677004720112E-4 -0.143335789492031 0.00945790576366869 -0.116416026015252 0.0200615049175646 -0.0662961411314169 0.0383414587747275 -0.00642104647357894 0.057276076124665 0.0359292876440134 0.0607837834289556 0.0488680967902634 0.0582816411645361 0.0529793269560932 0.0603069484784999 0.0641962605824517 0.0612355395648058 0.0968021396681746 0.0629579291866061 0.127678964905821 0.0594367796548843 0.150266885644621 0.0402046529552722 0.139157330315823 0.0401515735914451 </vector>
              <vector>-0.187327249663428 -0.0603410591718317 -0.154333563143271 -0.0549026657078875 0.0477928644159108 -0.0516551905200323 -0.168407305416802 -0.010230637575497 -0.120134458617832 -0.0247193579832165 -0.0657411840539152 0.0137674419973248 -0.00729700652874569 -0.029731269252623 -0.00747451936896405 -0.0298258652559553 -0.0114375724361932 -0.0374593902365489 0.0358593595661335 -0.0351519214880699 0.0925872006611226 0.00455024854305163 0.0687838298360959 0.0584383292508416 0.0955653001084787 0.00428403556325607 0.110494279481547 0.0352795562383359 0.123320875108628 -0.00384646439768369 0.112996791983974 -0.0475579352623319 0.111659233346791 0.0474513164677684 0.136327472726528 0.00257365631187637 0.145483451747752 -0.051031395006525 -0.113709140323609 -0.0527071273024239 -0.0644693687146397 -0.0511310308546125 -0.0123124001868451 -0.0506623250219989 -0.148418513082134 -0.00602164885996195 -0.133900173846247 -0.00996668553494797 -0.134485776390962 -0.0164225487377259 -0.16420390176957 -0.030943381225452 -0.179434923691259 -0.0236183982122065 -0.0902875126729871 0.00160755021732794 -0.0981868766262714 -0.0177160344912514 -0.0421993368905863 -0.033493317706696 -0.029540804924044 0.0180627008558633 0.0748856216233657 -0.0262681711367505 0.00861449892773996 -0.0094630742854827 2.81108177353907E-4 0.0296053639470367 0.0264511733245355 0.0642178363447247 0.0579218111872806 0.0673652621990306 0.0856843502042291 0.04592940499869 0.0967694954960099 0.0252600426866837 0.0953894627766425 0.0121237657756017 0.103928472782977 0.0231329752855622 0.129305251214949 0.0419667045667472 0.136113566068896 0.0216958938274203 0.119737111284803 -0.029302054730509 0.121590571315939 -0.041311875125965 0.0908862072947258 -0.0375329866158633 0.0911701109619422 -0.00471492918577928 0.0887122891594643 -0.0556811437894933 0.121752708663005 -0.0579870693190639 0.135724555948048 -0.0359712988268571 0.130343721124306 -0.0198556649527909 -0.0670630373925154 0.0179603417760519 -0.156136720712341 -0.0395110473772903 -0.132931401189097 -0.0203384183316412 -0.128847763843675 -0.010834651400974 -0.119360271239743 7.19338602363496E-4 -0.0967775557743527 0.00987893810264922 -0.19087859303099 -0.039825323645997 -0.183960730094887 -0.0170857683202071 -0.162612327741493 -9.36262906634077E-4 -0.147926251829687 0.004801347695105 -0.128511853644298 0.00790863136364207 -0.0933467093864657 0.0195154083062254 -0.0478324539537423 0.0420785069672762 0.00282754883177944 0.0695285935190726 0.0568540441496062 0.0936718831936274 0.0688212921130281 0.0940679836716656 0.0856863645218488 0.0913662567762415 0.121135609572458 0.0797643127774876 0.143025720452191 0.0595887804073155 0.161224608011998 0.034166243639312 0.153779324009507 0.0334267378816 </vector>
              <vector>-0.193766848350904 -0.0524838482511135 -0.166240146604547 -0.0472020399113712 0.0511981101225129 -0.0371885387680644 -0.148856788376522 -0.00228586895205366 -0.131772288182093 -0.0351215275729031 -0.0503679354237064 0.0217266003438365 -0.00655742989127226 -0.0232376841766678 -0.0143776864160322 -0.026596785604874 -0.014310557162146 -0.0266698995374208 0.0346711834999589 -0.0266862039069056 0.0924976243647365 0.00222374079631084 0.038028197619018 0.0516062190325086 0.0975557880648208 0.00896343449221548 0.126678184820371 0.0399908508835093 0.139219402198782 0.00514354349111658 0.106787396571813 -0.0316887496893125 0.122425235604493 0.0443588884318988 0.154427263416497 0.00809848083247149 0.153784599181399 -0.042442025676652 -0.136503523061406 -0.0469935194481209 -0.075847829669829 -0.0413668319885458 -0.0148684137429035 -0.0385989804353755 -0.135320669730498 -0.00192297678368646 -0.136317220039163 -0.0133906120161966 -0.150418039384115 -0.029984100323004 -0.172864622828514 -0.0337641715431494 -0.170383680536272 -0.0180199240577826 -0.0771349495659782 0.00118235339463473 -0.0876291730734198 -0.0159516104099959 -0.0429363566450775 -0.0265670838479528 -0.0150274690901157 0.0210057592554954 0.0768430329722241 -0.0255300539918965 0.0107240789215572 -0.00873012651983229 0.00163381052492774 0.0246545471034798 0.012103499930555 0.0443631916671328 0.0283521805282912 0.0517328129193031 0.0664970144245939 0.0538265480491973 0.0893175410566753 0.0389055869213365 0.0963019766036057 0.0143535438177191 0.109221728024972 0.036145487908116 0.137137383104505 0.0329254168322321 0.138181482572861 0.0222803851709476 0.142281907513861 -0.0220308047099344 0.133327487691247 -0.0305230742550872 0.0971921277859774 -0.0220513854856941 0.0956467310361975 -0.00130576061621087 0.0884743106179939 -0.0379165409076344 0.11452106573261 -0.03816481776802 0.153433625470202 -0.0305613467794979 0.152220058490954 -0.0153913571311014 -0.0787290688604102 0.015437060962912 -0.167131109602972 -0.0442832826286273 -0.152342829726546 -0.0316727262731666 -0.131129867306908 -0.0162765643337679 -0.117287394329668 -0.00280706011892739 -0.101587000695558 0.00657310629644721 -0.190273120170546 -0.0329656687733173 -0.163874558524923 -0.00883314435538759 -0.136851074000863 0.00572433174686423 -0.132656542541165 0.00812879361104393 -0.13003872282849 0.00916777515299997 -0.120936486716637 0.0119779533990447 -0.0697455006938859 0.0283492397815776 -0.0137429884862772 0.0481944455383656 0.0280585921785645 0.0626855096177621 0.0406992966559656 0.0663801936457783 0.0660478883838335 0.0693792029901928 0.132314325235542 0.0650692911413104 0.172997514183686 0.046990471982444 0.177293895037272 0.00829449176545674 0.169732352116286 0.0113674385735902 </vector>
              <vector>-0.213694904277304 -0.0932821146681084 -0.150937864135743 -0.0900126627243125 0.0372546158018627 -0.0464676871072492 -0.164445117723027 0.00249683787092738 -0.0967196771379009 -0.0347680272705057 -0.0649455171804603 0.0174749099894389 -0.0286142595539041 -0.038457887748072 -0.0289291163383416 -0.0386256738833917 -0.0210860624638852 -0.0355386306239657 0.00866643626260526 -0.0224822038287927 0.0681606207839908 -0.00702796013999775 0.0728167753642286 0.0734664497181575 0.10106939963925 0.0111867055700413 0.119238382119526 0.0426541682477769 0.125890428019567 -0.0149784077783337 0.110744972330493 -0.0479215763379623 0.127546834504406 0.0645152875999895 0.128406999591532 -0.0133359750500338 0.145714185160415 -0.0537276572234673 -0.0954366369666675 -0.0808471058460896 -0.0451316764060111 -0.0766843580314849 0.00517317546302037 -0.0642104338441145 -0.129626628315723 0.0245821919387248 -0.109926781148281 -0.00468458429137368 -0.116180810538632 -0.0238826122984073 -0.162185285685503 -0.0418950864354226 -0.180266443085805 -0.0245347516972139 -0.0782423346100873 -0.00901516396044544 -0.0812314257359563 -0.030083552637338 -0.0487039951925224 -0.0467047858995216 -0.0572309590132047 0.0245937348419752 0.0445819437938304 -0.0186577881632234 -0.0219889902343913 -0.0025228885455338 -0.0310220811807804 0.0454521172692713 0.0102514652220031 0.0827314377588027 0.0597966018695064 0.0808233778350046 0.0859511451502467 0.0608620807967452 0.0875464395249893 0.0370964145787853 0.0771201097682779 0.00802486877595755 0.110062711627854 0.0344530695210751 0.129899688466892 0.0397387559376791 0.125913088475736 0.0161439907021387 0.132855379985219 -0.0371349814533878 0.130508154626709 -0.045982572098493 0.0827353815076395 -0.0369755009906907 0.0858795355872105 -0.0104838954237857 0.0769238209009892 -0.0494971129356423 0.120446284591676 -0.057231466941788 0.144607513247673 -0.0422096787984281 0.14108137372382 -0.0307232615031848 -0.0710386205923501 0.0155126739425442 -0.151269833880436 -0.0614354618362538 -0.118512280058523 -0.0267252681627304 -0.102302345292266 -0.011240986440969 -0.0944377460019577 4.1309268309453E-4 -0.0848535845842437 0.00620002422010754 -0.208728250416497 -0.0526697836345659 -0.184742055564048 -0.0104330092441109 -0.149016522914624 0.0325395537405627 -0.128345744495721 0.0408872847943593 -0.114376843664276 0.0430742017394297 -0.0981811812831266 0.0457839763493104 -0.072132521495918 0.0624695754369156 -0.0199421307282164 0.0846481143657627 0.0621936947894541 0.0887710878938486 0.0792360843768831 0.0898823781453438 0.0982176878575747 0.08390236344087 0.135048685727643 0.0691949898889673 0.162381518414372 0.058793949461339 0.149609376651537 0.0218573646553986 0.140895716967702 0.0228655257880466 </vector>
              <vector>-0.168590903009025 -0.0756880473690784 -0.14168360726542 -0.0715817642200331 -0.0012123153414052 -0.054402739541297 -0.151517171218851 -0.0208275053686063 -0.102964324482005 -0.0341106902547017 -0.0835719098513075 0.0172474715410457 -0.0522770093831762 -0.0427100706921027 -0.0530472012918378 -0.0431205034037233 -0.0529037152355594 -0.0432767814677986 -0.015045978143891 -0.0407827859115099 0.0653492556836482 -0.0279576346093369 0.0737103092048744 0.0789745703229782 0.0960984342973024 -4.01030398154557E-4 0.131054325937374 0.0454243615449927 0.130654003979648 -5.70490143933966E-4 0.10134495103049 -0.0469727570610928 0.130024105178776 0.052521809540969 0.131729092655913 -2.86669827456253E-4 0.15509211273122 -0.044822942988092 -0.112173763919527 -0.0669400871568971 -0.0825063643317375 -0.0630288199132293 -0.0488033159203391 -0.0588002921236856 -0.122742372750808 0.00538187286850537 -0.105416362350012 -0.00422968794460574 -0.109395243834732 -0.0151624343626766 -0.14393433815149 -0.0453141670545541 -0.16029336166893 -0.0363455207446112 -0.0919425076386655 -0.0070826011928953 -0.0929664561472338 -0.0283465546198243 -0.0716095417763438 -0.0452463855829195 -0.0797581542212114 0.0232308136973449 0.0295796193399792 -0.0365064703485002 -0.0424060653547592 -0.0156092357988052 -0.0499556657440022 0.0435740655031 0.0105068280839902 0.0849783693652527 0.0636096097393891 0.0865595981001788 0.0869646198557268 0.0620805125780606 0.0891285500186594 0.0275435386837944 0.0751118636479819 -0.0131572981107081 0.107998172800503 0.0373551259193645 0.149209978415898 0.0423107530989039 0.142730703224942 0.0222806432282874 0.133603221240288 -0.0281651337114936 0.129463794904888 -0.0392511980876323 0.0771598586124783 -0.0426083453036128 0.0857975250199527 -0.0234918345458891 0.0560069923217236 -0.0534502987497494 0.110624050029757 -0.0517844968868531 0.152835173423688 -0.0314394205466231 0.143195783578236 -0.018969231965388 -0.086867371092986 0.0198499274872876 -0.13823663608775 -0.0540284839156176 -0.114211137181732 -0.0160666613377627 -0.101957639142958 -0.00788737200024989 -0.0976847347181016 2.61086385955741E-4 -0.0945508379756385 0.00932870709731178 -0.172504706610034 -0.0534379106710887 -0.167345227033102 -0.0286635441263763 -0.138102440673553 1.00331062667322E-4 -0.121264443990128 0.0165482164914898 -0.109795472776803 0.0284476349070356 -0.100770786911868 0.0478240442569798 -0.0807770008155569 0.0785586137523643 -0.016869981171046 0.0950398085390936 0.0857237593017072 0.0936676584174834 0.106060576335719 0.0982655414266011 0.134478710677172 0.106819326045363 0.165217641748284 0.0805286648652013 0.188203354540355 0.0636717015083272 0.174247910255981 0.03344649955335 0.165141177396979 0.0307046322698766 </vector>
              <vector>-0.184327719243556 -0.0561361288190304 -0.173884335060631 -0.0568281874379525 0.0442932980816185 -0.0506732095194752 -0.171820624945036 -0.00771330158837036 -0.112160765602243 -0.023351556405531 -0.0239650401448619 0.0214938069043552 0.0117420839464897 -0.0294734329384508 -0.0165249835523517 -0.036874348725979 -0.0185413443233346 -0.039415145275838 0.0492401362891018 -0.0182029667029375 0.0690039514241124 -0.0105714955868345 0.0522381234962872 0.0463855648124799 0.0949206146025742 0.0276718323741019 0.102432028759925 0.0478049242002238 0.11295912411761 0.00344183624800968 0.122705473736302 -0.0360307787749191 0.0988484358756453 0.0642578331628217 0.142506890662311 0.012618200414756 0.155657333631112 -0.0496588090139454 -0.13282980244081 -0.0666045247357199 -0.0728961776546764 -0.0707990457175539 -0.0296634614666398 -0.0646174305726972 -0.15620711915425 1.52712957016916E-4 -0.138649977807743 -0.00473546837881135 -0.152562023320749 -0.0177527065665306 -0.174059442367614 -0.0307585388342798 -0.179696699370582 -0.0198849022847252 -0.0544213616040736 0.00226045322909464 -0.0643783778963669 -0.0136831394574813 -0.0371882692542289 -0.0339743649701292 0.0103600681313154 0.0189028455447901 0.0603893213458543 -0.0171789866505361 0.0331920871220962 -0.00498860612093821 0.0254438177812892 0.025295543139127 0.0337863038667131 0.0470337378659077 0.0460648958012194 0.0499457840899487 0.0630223905622382 0.0452040078948673 0.069411560227601 0.0358049630992344 0.0714462186860492 0.00969013506814205 0.0946883815557983 0.0401441996655219 0.122398956677814 0.0482231289714269 0.123956835551633 0.0333003739615778 0.136459541240459 -0.0260213002438887 0.137117727137279 -0.0356406171392895 0.104124709601988 -0.0281554159807464 0.0979923667429432 -0.00286859234638531 0.0900814032123161 -0.0531792475117305 0.129346212321879 -0.0476369556481069 0.152827566107009 -0.0341649131375995 0.154657991584273 -0.0159960773529151 -0.0523787521842309 0.0183501762955974 -0.171773826858365 -0.0414553887460944 -0.153661789360631 -0.0204056311996649 -0.12834045947667 -0.00478526716608397 -0.107074732758378 0.00384500109909051 -0.0818170221392566 0.0110267056552996 -0.187685570976848 -0.0319508717532701 -0.181637699919784 -0.0119112099651257 -0.168253245451963 0.00552733156872809 -0.157123420194498 0.01466665663624 -0.139909160167773 0.0177308376200243 -0.110347395202985 0.0262562460585539 -0.0461006904819723 0.0355156940298083 0.0105273193465519 0.0521425096322101 0.045492739235724 0.0594662434318048 0.0545740063825421 0.0573134186628393 0.0686377761963097 0.0617768478804966 0.107076211488071 0.0757973602099995 0.147171870322709 0.051511037796092 0.171422432811368 0.0187291569156752 0.161663084718971 0.0247914561737045 </vector>
              <vector>-0.202483026015607 -0.0632037868451233 -0.182586043537113 -0.0620207177914374 0.025987802843355 -0.0466431494134641 -0.170307698122526 -0.0185292700744165 -0.124842259160218 -0.0444277369482612 -0.055221166077578 0.0172632210769898 0.0101209515024833 -0.015499438956844 -0.0286639331819292 -0.0374701339958407 -0.0286236288157579 -0.0375140315597045 0.037525328970306 -0.0251988738693007 0.0787700500262156 -0.0196170111875534 0.0511883573876708 0.0526925841824762 0.105430557176718 0.0145185854185317 0.128822022322611 0.0433751063090512 0.114099128177958 0.00356361688916784 0.122346763606941 -0.0322982462450483 0.11217219383779 0.0494038226708511 0.141434120332218 0.0250145785308785 0.149430058493215 -0.0354651799681805 -0.151379459644447 -0.0669067302150998 -0.105942454021859 -0.0616814857126244 -0.0471768469889418 -0.0505358999160284 -0.127593730520662 -0.0020038931433502 -0.115595628995355 -0.00542536342493049 -0.148582075633819 -0.0260649980028235 -0.185447942247622 -0.0400490253920294 -0.194375599893861 -0.032522598645749 -0.0718435868108142 0.0093387821844451 -0.0869122389432988 -0.0148388380771738 -0.0706825785371742 -0.0351066282672877 -0.0147687831919743 0.0284545388685118 0.0578048120504555 -0.0283100728396566 0.0194623539125916 -3.77796554140644E-4 0.010257688347221 0.0334738165780721 0.0235204732947049 0.0483420349358969 0.0427634457460413 0.0529932167234435 0.0727719193257156 0.0485977622999545 0.0884574041941048 0.0304412568091956 0.0882558550674376 -0.00224104777573689 0.113496564602286 0.0360103693381209 0.133432674594366 0.046037503355326 0.128764473296485 0.0393146312995038 0.125928721925105 -0.0182126139183951 0.128928197482102 -0.0282013472476974 0.100840682320358 -0.0308078228932366 0.100418574639948 -0.0142951032119146 0.0819412043958856 -0.0450462485316086 0.127644305339248 -0.0425777479009973 0.141407072865047 -0.0220649325537399 0.136044781333137 -0.00594263933644177 -0.0462955322189429 0.0254213413525407 -0.180466665040961 -0.0502127713286943 -0.151742572787883 -0.0297052714462811 -0.110290730828162 -0.00540388277772274 -0.086501888618038 0.0108974815082753 -0.0661852598954108 0.0206630934279733 -0.208007066520473 -0.0454206494862274 -0.19219088492958 -0.0261253584447083 -0.142622799798528 -0.00109336184151189 -0.111540051638793 0.0123227728559564 -0.0856424207241326 0.0230619117502004 -0.0530671561206411 0.0350100448102265 -0.0206590511837408 0.0415733609127432 0.011448401241612 0.0506691646297296 0.0440047345501385 0.0600437436565572 0.0532744833781448 0.0634835999085313 0.0701157601285931 0.0650254219665027 0.112124824401864 0.0736632214830484 0.149646446503788 0.0534980177087036 0.168009242863396 0.0254686709237316 0.160148328168586 0.029424431375845 </vector>
              <vector>-0.192488854387083 -0.0678566754164915 -0.168254220419651 -0.0502680267440659 0.0279661804490185 -0.0447399165031312 -0.159624118302568 -0.0162626794845146 -0.140763797776041 -0.0399993385915528 -0.0683743782017475 0.0152075768638349 -0.0301099075193511 -0.0303003653191063 -0.030461563310357 -0.0306387571055797 0.0020913968273298 -0.0370347581089927 0.035517200688335 -0.0377058925425004 0.0928718087552443 -0.00255806423121203 0.0770015186882599 0.0584913042056641 0.108559983982445 0.0147793966073824 0.126592138974948 0.0329031968531291 0.130281340165159 0.0127721909911957 0.106367996787089 -0.0354903741765337 0.125393838043808 0.0377954855752369 0.130685951891434 0.0131167220617348 0.119271433959605 -0.0405007979623166 -0.134006215562915 -0.0531383325586712 -0.0644922677434438 -0.0499657197126698 0.0384894161334942 -0.044040408608803 -0.144643816863452 -0.0115645509583794 -0.139549524377357 -0.0171462944901636 -0.150393437664894 -0.0333306874022108 -0.163425716955887 -0.0383102508162747 -0.168120335413621 -0.027543336260861 -0.0947075549562364 -0.00122743324200938 -0.109342956361263 -0.0181692056909594 -0.0724152237453681 -0.031136826727427 -0.0236049047907762 0.0390083842248376 0.0667043241376465 -0.0329500043432794 0.00681513913030334 0.00429295694122008 0.00738422741715695 0.0488482357305658 0.0358235733549911 0.0695547326432929 0.0663836861145445 0.066517353288082 0.0940863712367196 0.0465311669067836 0.101192474787193 0.0281555504125505 0.0983549122808147 0.0106344552525081 0.116968355164985 0.0276279261211777 0.138897507682334 0.0321801723135854 0.138992349414629 0.0231355795476797 0.115963721011939 -0.0134382228883218 0.114385129693317 -0.0269621267227954 0.0885174772689157 -0.0279452709208217 0.101798599859952 4.03015484835808E-4 0.0690905642063765 -0.0432029869896144 0.107103859688126 -0.0414762102998496 0.117362679547842 -0.0237859995554109 0.119918156005928 -0.0054368561265446 -0.0737359146061066 0.0186705702761262 -0.162092132885367 -0.0454062636753812 -0.15144105766071 -0.034948575478517 -0.137449325117153 -0.0160244831653614 -0.119239119383811 -0.00212488799635389 -0.0980345309500761 0.00939043361197196 -0.187090193094504 -0.0442123648585163 -0.169698140615903 -0.0192672596369937 -0.151232881737962 -0.00474641839082511 -0.136901706642364 0.00172013981574749 -0.119601716666459 0.00711827864078774 -0.0903361907700405 0.0182114712559759 -0.0380203681294269 0.0446219877322721 0.0166660530897303 0.0719221242359967 0.0667113840260068 0.0864980144720044 0.0793150858527605 0.0827278565636757 0.0975368203927186 0.0771161231090726 0.135786375885624 0.0628174390038165 0.155987555192508 0.0389964744781413 0.157438485314537 0.0187130879486104 0.153376999508126 0.0203772205335169 </vector>
              <vector>-0.20184449711504 -0.0500367780154687 -0.176268664638297 -0.0451298328777681 0.0460780260273007 -0.0326863881796236 -0.180290280524264 -0.0280441473310269 -0.139733380640745 -0.0340957726753101 -0.0267083580954827 0.0209258018737445 0.0133630681998644 -0.0247119128276078 0.0130041932018316 -0.0249742046171786 0.0055625560233698 -0.0292913866039979 0.044061623126676 -0.0203898730401148 0.0973111627557059 0.00777944507360079 0.0792511047234286 0.0488707284655096 0.103612438899272 0.0147047666465553 0.116822899934866 0.0402946914165008 0.119415797230681 0.0124100089698397 0.0969418371243333 -0.0269876328873183 0.116195459415566 0.0469194576716197 0.120019508083431 0.0125370165055103 0.124768067919385 -0.0329902253260342 -0.139842044675965 -0.0489066479538663 -0.0780225367905968 -0.048267537614932 -0.0104438847271211 -0.0401190920630454 -0.165967515971124 -0.0204209868378329 -0.157141422778648 -0.0196980983573782 -0.151414839055495 -0.0208359269235709 -0.173280639778217 -0.037791241775373 -0.187846737514685 -0.0327312414121554 -0.0764121959322777 0.00229698848895711 -0.10538618211891 -0.0248194383842174 -0.0310126918202255 -0.0288434936218073 0.0183908550082888 0.0286380143896477 0.0790506499304324 -0.0177640131710145 0.0350454034695757 0.00199532923519564 0.0362413846355988 0.0351409738168026 0.0512999755152699 0.0489895671857703 0.0724835280248007 0.0512226206659753 0.0887793504674986 0.042960744471013 0.0960726818488549 0.0302865553386854 0.0980838841039197 0.0157169812828769 0.105720646182976 0.0350335062084456 0.121760435077557 0.0365747347351155 0.122421474316452 0.0267255457111518 0.112974752318047 -0.0156403828367513 0.112278484299082 -0.0269584408626448 0.0936080140331279 -0.0170860408383747 0.102982798073014 0.00532374253052032 0.0803257132107332 -0.03404278183377 0.100337974925478 -0.0339048545912349 0.123905131712681 -0.0228994713536996 0.119794400018481 -0.00828809380763682 -0.0348214665747498 0.0268314860238103 -0.169811297340155 -0.0392468975087839 -0.152251622072534 -0.0207488911780963 -0.154061548097202 -0.0158373131328458 -0.132822942850602 -0.00531712159478895 -0.0878014867767663 0.00927674524233002 -0.202323353955239 -0.0406653409348979 -0.194506353207752 -0.0275717029766434 -0.178469676473322 -0.0167190855783498 -0.165042493115146 -0.009997393762231 -0.141617790808924 -0.00171622921867926 -0.0842828504633665 0.014304270077522 -0.00931913499213981 0.0370024569256501 0.0351580803875844 0.0481077852516395 0.0724878262111636 0.0575585908806004 0.080183744498347 0.0608412299392775 0.0928223768651913 0.0599604330534564 0.123852756034237 0.0561685740027252 0.14508475139179 0.0452864538443047 0.149464917458757 0.0221991397090495 0.141728156220343 0.0232915288726676 </vector>
              <vector>-0.185084226029348 -0.0608529769205708 -0.156769867595417 -0.0532784076018139 0.0357396782414583 -0.046845136976161 -0.164314280537071 -0.0101319515310427 -0.116835011678125 -0.0312300856635863 -0.0471275106012136 0.0244966823453794 -0.0216974672623022 -0.038510192385306 -0.02186296014448 -0.0385983829928965 -0.017488039281453 -0.0394161013019985 0.00879225604506517 -0.0322241149144583 0.0686220024957732 -0.0215629666140468 0.0704655407581364 0.0705050976247484 0.0966112520150975 -0.00100128444039077 0.12526743858435 0.0484898144572826 0.129248383501917 0.0132283722109626 0.110022018816931 -0.0473515891146552 0.122318996838812 0.0565581622586144 0.129633786829346 0.013328177808476 0.143227636984502 -0.0581367132239642 -0.114899360928391 -0.0560914358651557 -0.0618695102387942 -0.0525622541845253 -0.00653003970267627 -0.0498957561238058 -0.145098603344441 -7.05188698163969E-4 -0.132093676039653 -0.0127000874609271 -0.138618187701353 -0.026185417660033 -0.158393721739975 -0.0366447147730899 -0.173608661337386 -0.02476680104394 -0.0782940643274808 0.00389752378192151 -0.0898262255311533 -0.0169887067327169 -0.0475076380427461 -0.0348362694102506 -0.036866497673608 0.0222414625863461 0.0451994597995495 -0.031681998048625 -0.013176447445206 -0.00901637978831374 -0.0146170709619652 0.0361833293148082 0.0258017267555018 0.0717048026024255 0.0622278958398092 0.0791559424699817 0.0736465564891097 0.0532067179625363 0.082617844662553 0.0247193792907931 0.0804949306755936 -0.0114683172495652 0.103086874595267 0.0376956987830426 0.136634939452747 0.0472297057402379 0.137164781399485 0.034623425368929 0.119236490191203 -0.0248310446237438 0.12526115072068 -0.0412606555509367 0.0867602600675841 -0.0396454864760704 0.089941929239259 -0.0203857713454565 0.0795177946421178 -0.0484564032308632 0.120224314364486 -0.0569884725953193 0.138551782247755 -0.0367926018461098 0.127718991097045 -0.0145306351364135 -0.0617948023557526 0.0221520056758588 -0.150556358478246 -0.0465543527219646 -0.13669094792685 -0.0303097401525925 -0.125031299598414 -0.0148725995274976 -0.113408167008841 9.6845148572342E-4 -0.0909979542845838 0.0106760652951771 -0.186418418473804 -0.0407050365695503 -0.178280691566742 -0.0162852746468379 -0.156201885513201 0.00122672237106084 -0.141361858576399 0.00535200907634992 -0.126606627589645 0.0114492732391242 -0.0998248341770945 0.0248609071306339 -0.051475218251705 0.0412339801958951 0.00373143902861894 0.0650355052771875 0.068260508876868 0.0839615801863341 0.080200190295464 0.0813800119462031 0.0956248427218713 0.0829473262282034 0.135729060147881 0.0740501346602845 0.161613151739126 0.0548379006516069 0.178686320988315 0.0349338046810962 0.16334590479624 0.0419713324361351 </vector>
              <vector>-0.231728054505632 -0.0926218375456965 -0.176580389844208 -0.0784764088483638 0.0298532214326347 -0.050183628387581 -0.168750886333101 -0.0166626813273453 -0.098146977687134 -0.0344093830123831 -0.0445930921350526 0.016121632788757 -0.0154066021880011 -0.0376769300140314 -0.0349307339880283 -0.0429436238060382 -0.0348824656927181 -0.0429961952958607 0.00952931720839213 -0.0340425657812103 0.0789067827202822 -0.0159908471536597 0.0485307661389571 0.0614836598730655 0.0946533580501938 0.00260580641674001 0.119619559719984 0.0296100538251344 0.126447264670814 8.63154714206805E-5 0.106833795182645 -0.03243701796717 0.110646919299619 0.043579300978294 0.143307140998907 0.0166379362569045 0.165752930281598 -0.0453445319975596 -0.121566897855565 -0.0659064445874522 -0.0678704167171894 -0.0568478089237794 -0.0343434596479843 -0.055908882898037 -0.124710811605375 6.06485527431167E-4 -0.108008192870842 -0.00129183759651984 -0.138500458647903 -0.0224102037492721 -0.18710348470927 -0.0443532381723449 -0.202000276831617 -0.0303917503595002 -0.0542868302433418 0.0145092832887383 -0.0643807784274149 -0.0103909554451404 -0.0495716873279314 -0.0346893711416035 -0.0268713036871298 0.00891050433834464 0.0531510570201409 -0.0361645130310732 -3.48466447088E-4 -0.014438853306169 -0.00920248514573672 0.025313987676029 0.00655404858272832 0.060610528400795 0.0368980490403083 0.0648854368782509 0.0700373293101507 0.0470204278465128 0.0866386375687278 0.0233169869380314 0.0844621195607351 -0.00256293775534886 0.105912054010651 0.0206966578585112 0.132914981721583 0.0340334156858691 0.134133266786045 0.0219610641811066 0.119076048777998 -0.013326620268724 0.112532023590778 -0.0229595020108679 0.0951590016428167 -0.030103294307692 0.0914630738827529 -0.0120678930274597 0.0856162922754315 -0.0558309978728078 0.115638517464665 -0.0506072519549742 0.143882883777154 -0.023212212885143 0.137812277808902 -0.00492754025970146 -0.0382047155504054 0.0399266186362123 -0.178956527267896 -0.0558746374508656 -0.142682262120885 -0.0243343619278736 -0.100419866227217 0.00128335839206041 -0.0737715377162604 0.0180088084368997 -0.0513509199587474 0.0315043288096122 -0.231177341568356 -0.0553528875293536 -0.203023530533123 -0.0188041301043048 -0.144792797726517 0.00707155204393926 -0.111716284012532 0.0206023354995983 -0.081203207313848 0.0334029078389014 -0.0430379450956604 0.0495398627810597 -0.0258616695911874 0.0564736348294095 -0.00616761699076415 0.0640324670961351 0.037815492333651 0.0760560218112582 0.0506586201318013 0.0762666936446357 0.0698849694879075 0.0769293112975184 0.118124108104324 0.0776916338389983 0.161600291890815 0.0685110067501289 0.17668530720904 0.0402063862590332 0.165419466528532 0.0370473655075713 </vector>
              <vector>-0.186181283429799 -0.054621644344715 -0.170353024898573 -0.0653694854657675 0.0407711846792104 -0.0564436880535793 -0.173230707643844 -0.0178824021991407 -0.104009501704716 -0.0235643423884471 -0.0358332732753136 0.0218536280488743 -0.0043111408013141 -0.0288022882057927 -0.0195608719237587 -0.0395731601899058 -0.0195357151616059 -0.039600559717007 0.0298915279741554 -0.0167199877343128 0.0583571963349207 -0.0158163303482194 0.0437860536221939 0.0547577936488671 0.0951205731951734 0.0316660619478538 0.110300492982816 0.0483126955053662 0.108661009156781 0.00371206215319374 0.123804739362773 -0.0407854412935641 0.106633565676668 0.0682473160203998 0.14509829616808 0.00794161922596526 0.154384275995213 -0.0600373073851742 -0.125651411569847 -0.0821117268490078 -0.0639305297897037 -0.0802836206655128 -0.0206855522685541 -0.0650432300476922 -0.146040420528975 -1.04492131720979E-4 -0.126405702664165 0.002107651851346 -0.139774757084793 -0.0107782098368653 -0.172020785972129 -0.0340894724908327 -0.181914004523326 -0.0279170987414736 -0.0581102181521927 0.00817579287312337 -0.0641928913779985 -0.0105164567899858 -0.0380823569883332 -0.0416159384702642 -0.0014823559259473 0.0219941332255233 0.050396121286286 -0.0264165975097232 0.0202143889382672 0.00399271931880587 0.0210810216501088 0.0329350980089852 0.0338222296677511 0.0562525449025558 0.0393350214913654 0.0587932346364586 0.062438779633997 0.0545681973005339 0.0687298772144214 0.0443769096046538 0.0500162018283333 0.0100994834481571 0.0975213027711488 0.0454591794478304 0.129708947139579 0.0461907616926375 0.13273206095544 0.028595181021147 0.125545803193855 -0.0354907424422364 0.134168509534298 -0.0443096875969518 0.0977183708678856 -0.0396906545490954 0.0960333585717139 -0.00708678386685756 0.0888523597263919 -0.0687546759158343 0.134735046094675 -0.0641155031901399 0.146687534584979 -0.0455229685753755 0.146556996701658 -0.0269817867807882 -0.0566770341119209 0.0222533921067546 -0.167707585532695 -0.0454562906459232 -0.143071860179147 -0.0125096903148486 -0.11816893801129 0.00382263278015737 -0.100698541362996 0.0129007927042381 -0.0795320265529393 0.0180325745481678 -0.186890771102522 -0.0373469341713483 -0.186777484022455 -0.0218168198838825 -0.165639327364814 7.1436028115442E-4 -0.147490370661653 0.0102420700852037 -0.128942782798647 0.0187126429805195 -0.0993366144466823 0.0248275288037764 -0.0424044261553597 0.0417092378586795 0.0145528973934097 0.0685653140254271 0.0478735768591601 0.0721250269182242 0.0553345015889582 0.0781964178560378 0.0743555517006018 0.0726656279384952 0.115458786411755 0.0878873856456227 0.148129123758827 0.0592045475655141 0.166586005370039 0.0207438717437399 0.15925097790512 0.0245405310679952 </vector>
              <vector>-0.190823288980823 -0.0515403295136782 -0.174469659393508 -0.0593736716739975 0.0385943014541452 -0.0495882722901417 -0.162487368550811 -0.0123133101732546 -0.115839025485024 -0.0291939977574626 -0.038887873466851 0.028831473078913 0.00272789417051614 -0.0310041476026858 -0.0112955339049805 -0.0381503764070397 -0.0109579718901346 -0.0381698164663051 0.0321370794706247 -0.024763188095117 0.0873517265799571 -0.00791929113874915 0.0568389059855101 0.0636382244129019 0.105635664483176 0.0268760236417402 0.121080723107035 0.0382406036115464 0.111917119936849 -0.00529194075435098 0.115934406959108 -0.0405132371503885 0.107555077623515 0.0524162072866746 0.135133381553983 0.00380908880579007 0.140431632598302 -0.0440543676330012 -0.131491330181362 -0.0654020565416851 -0.0662967971623998 -0.062107014233516 -0.0161216043920114 -0.05366469881849 -0.148509778923705 -0.00513044007060906 -0.138288444729062 -0.00870409873125713 -0.149534880147642 -0.0231191060883275 -0.172458500615771 -0.0358850534124938 -0.176848019221674 -0.0245258773155191 -0.0620767487784267 0.00973721794687436 -0.0688720293494015 -0.0109589120165769 -0.0349719823297418 -0.0367066048423316 -0.00641830985822418 0.0295487495062364 0.0667254345007932 -0.0338675906565912 0.0187449693625398 6.77003805374963E-4 0.0109926791518582 0.0393724371183936 0.0291185934970065 0.0613849856912329 0.0471606402187462 0.0678682071157792 0.0732072427099679 0.0545914878444489 0.0866958008163616 0.0398469419345522 0.0886516279460914 0.0159353371557201 0.108435341892977 0.0325114006968837 0.142941490074505 0.0401682801841281 0.136841816792159 0.0257797130324534 0.122969491254205 -0.0314976770607412 0.125785583325773 -0.0387015618166464 0.101085490711563 -0.0361367311885357 0.101719920844407 -0.003940773708889 0.0881387515180411 -0.0576872726241361 0.121386082966604 -0.0481839047226862 0.134968075489443 -0.0356606730618381 0.134013802367578 -0.0235019204925975 -0.0622064030006197 0.0272062121438455 -0.170331389908283 -0.0470192784134953 -0.150924619051132 -0.0254664474463969 -0.129113009566111 -0.00910663498945503 -0.109281631291989 0.00596961396922222 -0.086620257270334 0.0177201249738732 -0.190860282618548 -0.0343017933767726 -0.175391777709966 -0.0182067630217577 -0.154747864560817 -0.00456248715587981 -0.145356280922958 0.00267288128623747 -0.132799993022469 0.012186349996173 -0.107926566982727 0.0237506605545431 -0.0535157766909788 0.0415774681160107 0.00246413455871391 0.0628441255641367 0.0436366894672093 0.0688203239513923 0.0534103552068885 0.0684120203194264 0.0676542732651996 0.065687787084081 0.110537952218556 0.0676992816545232 0.153348118089593 0.0514899732578354 0.162773105338354 0.0287005086804141 0.156979622450632 0.0299506040420386 </vector>
              <vector>-0.198205667632765 -0.0609494160345239 -0.153647217502036 -0.0534431218264135 0.00347316166383977 -0.0348464670369068 -0.181413388838662 -0.0229405022625558 -0.110046371159816 -0.0184662962341173 -0.0467475669796602 0.0175489155957045 -0.00330736394103306 -0.0113524937425156 -0.00376231604831311 -0.0112527586379226 0.00226936229070407 -0.034008629691492 0.0237686862929628 -0.028144011321317 0.0829447683575862 -0.017948599190784 0.0803312824273904 0.0465390220350087 0.0963470992825885 -0.00944246670520405 0.120156949901769 0.024813919668556 0.120212918294384 -0.00699749505253819 0.0967499380766813 -0.0393429926495781 0.120794306262855 0.0338900181981128 0.150891061054071 0.0168800156095416 0.135337410305554 -0.0545224862985172 -0.10098184337105 -0.0448024856916302 -0.0346278606625856 -0.0351036002846237 0.0013973869147956 -0.0332986569969059 -0.174218459299673 -0.0201561621308556 -0.163104732505144 -0.0225371377789256 -0.162433443253597 -0.0345614010247621 -0.178898025575763 -0.0493510386865729 -0.191250399169349 -0.0344788800623998 -0.0516404797673682 0.0139586528736312 -0.0622828552254283 -0.00145351505418073 -0.019883935769137 -0.0181379739121021 -0.0223233995850572 0.027405996105929 0.0528180990292136 -0.0290655295923377 0.00600771439030939 0.00248313162359222 0.00828205898009091 0.0319152549299094 0.0390260579778165 0.062020079867605 0.0704674941700628 0.0580932309513516 0.0889554592275787 0.0308222995645654 0.0920345479111409 0.00688207531324792 0.0847433230284143 -0.0115991748596654 0.103842803228365 0.015016156862362 0.123020633819344 0.0318626862444684 0.127700262375717 0.0219055715003534 0.113905785495772 -0.0216078710972579 0.108096397551107 -0.0324017572682795 0.0923876252306831 -0.0323116052061143 0.0935203370019121 -0.0203849564243323 0.0637017001781785 -0.0392400065889656 0.0987501269474989 -0.0449907879169894 0.133072173418425 -0.0304486692099317 0.134625066875095 -0.00842382689642027 -0.0393229059769467 0.0224056890702314 -0.162595254011491 -0.0525622249557905 -0.162288421459683 -0.0347201169738076 -0.147417724522712 -0.0215966255527224 -0.107950271910726 -2.07476656578397E-4 -0.0635848067672133 0.0200331121966088 -0.203633707382385 -0.0464694078013231 -0.194876625554921 -0.0232062017918392 -0.178297252455838 -0.0147761225694357 -0.1613562470809 -0.00900517782972656 -0.129061330681639 0.00654592651945 -0.0702659514707141 0.0341116613750622 -0.0273686347639671 0.0528218356879949 0.0192890120253142 0.0717804491046102 0.0679393636235783 0.0944060894404572 0.0775209051365351 0.0945436398232287 0.0929339748736269 0.0893768945985894 0.127011825498123 0.0779753316084158 0.142555825563695 0.0683308189038957 0.160302239705164 0.0511385944521246 0.14960931593763 0.0450490577742544 </vector>
              <vector>-0.194799860305698 -0.0511241122450123 -0.179431416083364 -0.0558467071853452 0.0466009112011438 -0.0526843626672847 -0.17319598054263 -0.00924068026404496 -0.115596966578065 -0.0228448161580388 -0.025522346154185 0.0242784300152524 0.00799268485301547 -0.0304321293602986 -0.0075690588194951 -0.0381759525312107 -0.0121488172780908 -0.0421232901964772 0.0410223008539658 -0.0244073083194796 0.0663993686159801 -0.0155859972128511 0.0406252609847208 0.0426918785895544 0.0949697800771244 0.0289498731204155 0.115501955888696 0.046353672303631 0.109779490827563 0.014104867092147 0.125651788410107 -0.036160053397066 0.0809138194321626 0.0583109389122842 0.155561198379834 0.0158949238773172 0.171684949327137 -0.0477330649766752 -0.135327830666104 -0.0675173697852487 -0.0720851027476726 -0.0674296314921724 -0.0233764198001366 -0.0573002090287592 -0.153130123175116 -0.00433618919561809 -0.137349242357061 -0.00595294158531061 -0.152208575056394 -0.0195107996133209 -0.177885949512986 -0.029542179259966 -0.185402231196148 -0.0202058400134978 -0.0563387818950116 0.010450522854279 -0.0709295612349751 -0.00886769421139018 -0.0356627352552176 -0.0353992362020031 2.18074648259312E-4 0.0187088477524613 0.0564636549246947 -0.0223807719059651 0.0238661431050965 -0.00525317871203371 0.0149021558018348 0.0252613674119908 0.0262746122059302 0.0432796436107869 0.0379523931651825 0.0426936350465384 0.0498168385910434 0.0433400524241072 0.0626120419910871 0.0343293658038465 0.0647029773622826 0.00613847846427277 0.0968722017135631 0.0406215428801947 0.133563378319687 0.0456728182872493 0.142299988128423 0.0327718131905224 0.136558275026602 -0.0203067432721502 0.141890383552114 -0.0331375800469662 0.102943004195313 -0.0307211438955346 0.0997291941664434 -0.00261111737234269 0.0928170442753184 -0.0544133986744423 0.137916281109369 -0.0517208004859544 0.161571718691481 -0.0324748480871981 0.154095406465267 -0.0129161924631805 -0.0369482827110371 0.0282606349344156 -0.174295035871738 -0.0415839147651845 -0.153647155896961 -0.0217818895343217 -0.127903922875528 -0.00416454192128977 -0.102368121235801 0.00817992923929707 -0.0695566826027028 0.0156404249480398 -0.195778531199038 -0.0306631228848263 -0.186183981653888 -0.0132234214851133 -0.165743049607542 0.00388828569264919 -0.149225315300831 0.0161054889688834 -0.124520484928646 0.0223176668562839 -0.0798917156245359 0.0283907573828317 -0.0260888601024218 0.0391695444270839 0.00848684574507278 0.0555886199025581 0.0335996505640076 0.0511063708320182 0.0373529030906229 0.056301861887408 0.0449778001813218 0.0510415173971851 0.0826123712089022 0.0633570674700699 0.15057943323395 0.0633031134947564 0.177575341691994 0.018318273504927 0.171158516262709 0.0249510018323168 </vector>
              <vector>-0.188587696780274 -0.0675936282105078 -0.159414174871407 -0.0616637288624025 0.0416181657478734 -0.0412986420166756 -0.176712573396592 -0.0111263251821963 -0.0884274988504078 -0.0115787845180627 -0.0490556798226339 0.0151219702210444 -0.00375077502322873 -0.0175090113978283 -0.0195522230759636 -0.0305376697923521 -0.0195092626252416 -0.0305844602348855 0.0157664230784892 -0.00659133943190888 0.0726101112818687 -0.00689390860097552 0.0576454589181812 0.0549124930083955 0.091975298419025 0.00441572339480606 0.119991596874489 0.037432258971854 0.134119854839478 0.00353620182540712 0.118211819314731 -0.0343441034773773 0.115244661519305 0.0483579131159025 0.134384519497002 0.0036630367112809 0.169798589438615 -0.042634173956557 -0.0828653352301706 -0.0636496393653096 -0.0386125795279147 -0.055713405372395 -0.0134685917929 -0.0504043827606822 -0.174776163115592 -0.00476315362053342 -0.155547517175675 -0.00889173272711416 -0.172463229577061 -0.0292060556859961 -0.172790855946317 -0.0254408883900475 -0.18453768656521 -0.0155575765396853 -0.0752086547386389 0.00737745463936948 -0.0836185891056269 -0.0118731536225795 -0.0434919925313789 -0.03183973003853 -0.0225049229953686 0.0124079923379997 0.0516657345595047 -0.0209710542782324 0.00351044981547673 0.0062485240743615 0.00347865913773134 0.0251001471636271 0.0286535602578528 0.0501297173584916 0.051274791756511 0.0560604197381971 0.0712723840919818 0.0453039378632242 0.0811720229084382 0.0258519026948561 0.0794722785164689 0.00154905987138377 0.101334580943621 0.0312234892640906 0.121256013776014 0.0341766321990774 0.11915998047411 0.0174419302821911 0.139968388519944 -0.0178461486784985 0.140170385331168 -0.0302848398528563 0.0914654989283798 -0.0280067891043233 0.0834541126330818 -0.0105003737360086 0.0870474795136882 -0.0453962587977138 0.13219288206686 -0.042989544067793 0.161321203925094 -0.0256858369540961 0.154095298916855 -0.00809813592123722 -0.0469423430134257 0.0240689562123729 -0.156591963508786 -0.0451727185896611 -0.156566140879278 -0.0420522288811478 -0.137325463351587 -0.00883121844665791 -0.1133849129472 0.00815381775043157 -0.0808338290997311 0.0191080459749862 -0.19307514365311 -0.0308718949971785 -0.184208422569482 -0.0105771908591309 -0.176123951033332 -4.26621368555685E-6 -0.158727348138528 0.00831201910795714 -0.128662712154406 0.0146027840386982 -0.076801156914087 0.0263397008065875 -0.0280137850775764 0.0379309836254258 0.0124844515102862 0.0526020271528916 0.0549060169858927 0.0661070246335256 0.0643962106405258 0.0666354173052589 0.0808929984505833 0.0654813095034453 0.121160284705997 0.0677758021610488 0.147407197965831 0.0543295449885622 0.1587403357828 0.0171252317707038 0.148833474044375 0.0181005234153671 </vector>
              <vector>-0.223724922302358 -0.103487343937186 -0.174003420352506 -0.103309274875456 0.0142544911376467 -0.083839600807139 -0.143890712602214 0.0140869460095735 -0.0989448133168681 -0.0487663350194284 -0.0467219026408571 0.0235551265200987 -0.0372663210746234 -0.0624184504014129 -0.0379647309256576 -0.0627906306927906 -0.0276781262632566 -0.0633431179069952 0.0162384674962854 -0.0315177131452241 0.0340485156824722 -0.0227085539918479 0.0431907077992038 0.0772373309000773 0.0845264612806242 0.00117784429364167 0.12156475445021 0.0563189025515455 0.113330151673962 -0.0165156467630762 0.116581297370789 -0.0551184407550296 0.132131916476562 0.085190464534703 0.118449084223814 0.00347306611077714 0.173972454266438 -0.0714608941587888 -0.121246915110064 -0.104364623380494 -0.074531077457287 -0.102657950055072 -0.0143421191370141 -0.0928328564303345 -0.108584419334353 0.0287325064989137 -0.101212623890028 -0.00736586207837586 -0.110205103454594 -0.0362209566844526 -0.153455141081207 -0.0466577800268979 -0.156805435690528 -0.00834834778696449 -0.0696249193430701 -0.00363441749569507 -0.0888431368800842 -0.0351688225495475 -0.066442318769496 -0.068403787983992 -0.0343658245532423 0.0271890073743457 0.0232186394931586 -0.0297529081187501 -0.0133172969443695 -0.00666330238272043 -0.0218404501749357 0.0431291600119454 -0.00114937820426096 0.0780237766658232 0.0329736388224862 0.0849776405213659 0.0630379689617931 0.0644972837958193 0.070146626407433 0.0308587106007507 0.0484456811508292 -0.00704565825033779 0.103633905005886 0.0378693801882734 0.130463285179428 0.0567098583482553 0.114331891320118 0.0296635434738584 0.124882800924016 -0.037154371975614 0.128597312030359 -0.0506111012748882 0.0763391191485032 -0.0477240915409796 0.0696481591246712 -0.0258737675047045 0.0650598005896754 -0.073022840491546 0.129898186465691 -0.0785422090068832 0.161667606353331 -0.0396011815781175 0.140511580771623 -0.0213083773967298 -0.0484109950136356 0.0307212369510651 -0.157904921495918 -0.0719378694832966 -0.113325199613035 -0.0397993974216391 -0.0951713477921525 -0.014001552695978 -0.0859758018609725 0.00928364448019075 -0.0703583174233948 0.0217013070200021 -0.203778187840721 -0.0354976588072797 -0.163536894387104 0.0173319063776871 -0.124778516973326 0.0498656954752728 -0.101526106495221 0.0571806085619321 -0.086923278453522 0.0589773329820576 -0.0651684504860079 0.062012707448954 -0.0382298545343167 0.0757200165242947 -0.0100680615437185 0.083914822714807 0.0502095591851895 0.100570301958614 0.0645079625431971 0.109949722392498 0.0909115770156963 0.118040457457518 0.14291786285177 0.102645576579246 0.176135635445553 0.0835549309160379 0.165361435687607 0.0430744428599262 0.1501285070799 0.042232435755795 </vector>
              <vector>-0.202133764307297 -0.0579801443049779 -0.13738060153263 -0.047402238877933 0.0163454306325319 -0.0470894394675065 -0.138041034776092 -0.00432459044974457 -0.117655747808101 -0.0295305887079442 -0.0619090754384051 0.0160632984968856 -0.0291351343008464 -0.0392116506682704 -0.029237647455816 -0.0394078507000872 -0.0101357798166918 -0.0409099195732524 0.0103201461547776 -0.0387409258014267 0.080294907557271 -0.0260427036627774 0.0707730406492528 0.068406337612751 0.100329385783621 0.0119720446207751 0.12805347850307 0.0609158824792102 0.131202675280136 0.0015708141029464 0.113531702490169 -0.0596341209874483 0.130060931062158 0.0643800911589922 0.135045048607021 0.00526100200161743 0.142467762418309 -0.072211710701059 -0.100792969000546 -0.0461222471759043 -0.0497652205616814 -0.0454881655394947 0.0146513942260146 -0.0474735238686208 -0.121997813179776 -0.00123883954583741 -0.116779135386411 -0.0232492464433417 -0.131740338990822 -0.0370903544902853 -0.162025177366362 -0.0477538385103146 -0.170489132051969 -0.0217893740231263 -0.0900303888747654 -0.0104759869243773 -0.086856668762402 -0.0177789384046202 -0.0561017820246755 -0.0370269208636268 -0.0474094025194882 0.028567230127924 0.0474077773982487 -0.0415670793138436 -0.0199329422469102 -0.00989100007639886 -0.0293035979433293 0.0420043485631503 0.00935152367132712 0.0779818791865127 0.0573345407292094 0.0808296491002257 0.0851811447099945 0.0536803296347374 0.0935168686329858 0.0327569269588955 0.0875606978756889 -0.00627594842472688 0.110818537638655 0.0484340500815101 0.136169402586333 0.0602122238580261 0.134714948000239 0.0416061232191918 0.133688207203736 -0.041294337461289 0.130543232210161 -0.054868466024994 0.0875228704380673 -0.0485142595030666 0.0922892219923095 -0.0206039385727277 0.0705641208141074 -0.0524338182753395 0.121142487764672 -0.0651486382951104 0.13976500038043 -0.0542288105032213 0.138940331271356 -0.0317434381665779 -0.0827182311474967 0.00418871200264918 -0.144538241665402 -0.0536901137869729 -0.133603965917219 -0.0387652160827076 -0.118132647713524 -0.0198168850423217 -0.107709093452141 -0.011008835069375 -0.101375740241672 -0.00701121916065257 -0.199611871387633 -0.0369707108140065 -0.170375793427336 -6.61675650013469E-4 -0.134640821574809 0.024357802221755 -0.129002930340799 0.0271553678159738 -0.127284747660118 0.0289910309580621 -0.123757112063493 0.0331685982467274 -0.0810285927799499 0.0499193149177793 -0.0202557192314721 0.0736611459658058 0.0597792677088092 0.0917126900347284 0.0770969052982194 0.0890403114031102 0.0987163890834164 0.086811335459053 0.139807636373302 0.0780374304562021 0.157015205923048 0.071429772374555 0.155915292116058 0.0368151475169497 0.144971349763379 0.0425368193386204 </vector>
              <vector>-0.230086697191395 -0.0803456462285334 -0.169230842034772 -0.0827817340885892 0.0410210457527974 -0.0447946258061033 -0.173874709846803 -0.00926379048650517 -0.0969035930105307 -0.0314115056559734 -0.0573257290432535 0.0204395591611067 -0.00499499908795134 -0.0210848620651955 -0.0118107345148784 -0.0264868935997431 -0.0117766919896935 -0.0265239710696389 0.0127957722820615 -0.0141920409757887 0.065930737355937 -0.0143231687283509 0.0469823218115777 0.0468454369687432 0.102520893319325 0.020741505622929 0.108849335922112 0.0517802657508698 0.132746202191284 -0.0103221272540305 0.112974289157755 -0.045458123485038 0.136205838528842 0.0666016155770457 0.135236362488271 -0.00178046586776606 0.161241246205513 -0.0499529395014791 -0.109460099216787 -0.0806902772853774 -0.0537974524760983 -0.0721694775767675 -0.00199157188696272 -0.0663176219183922 -0.132893870034902 0.0148265050804925 -0.106417408534914 0.0117826494575641 -0.121853092914579 -0.0243544231505656 -0.16885148688347 -0.0466359676462805 -0.186109873373568 -0.0202371465977827 -0.0683999030655511 0.00821883699773538 -0.0785983271863777 -0.0151454570159044 -0.0387184413476073 -0.0343284734279692 -0.0355163072800474 0.0120973850810314 0.0441168353879671 -0.0204273529263306 4.63208682075659E-4 8.64513586513399E-4 -0.00951008724497201 0.0218650997757379 0.0109920225968147 0.0526987240643075 0.039326453164578 0.0538648511420088 0.0617145879994606 0.041557597602112 0.0709643082663615 0.0311717627340994 0.0744637496948619 0.00354678557302585 0.0957097352627804 0.0441274377145603 0.116251621711402 0.0469300727332267 0.120613247884852 0.0305794563771377 0.140618025868619 -0.0337012619045145 0.136312503321582 -0.0415158042814622 0.0916396144619458 -0.0371328805838233 0.0982137601608168 -0.0129281608446975 0.0804868506279701 -0.051653051091347 0.12269385019606 -0.0530674655554088 0.15651683231595 -0.0374906008734688 0.149969856746425 -0.0262240797010247 -0.0601289052812804 0.0218100325040883 -0.165647296280314 -0.0602655662656833 -0.124164816331389 -0.0294074287818678 -0.100288599663852 0.00964580509728613 -0.0951025047000976 0.0180357303575776 -0.0775885677000139 0.0199565263661549 -0.222780786813007 -0.0389236990553196 -0.194463024121405 -0.00819729182434798 -0.160085626189585 0.0154023615650653 -0.131846478399205 0.021278512322079 -0.110973369808572 0.0252681516656991 -0.0846591102356302 0.0336590045538764 -0.054564500320349 0.047615013425763 -0.00822685677718686 0.0604314367115197 0.048741904532118 0.0769190393344844 0.0647591497151848 0.0741604105213391 0.0930257509790314 0.0821389083230731 0.146610322132131 0.0631745501889918 0.153871444590386 0.0592072851720457 0.14746456977313 0.0287478987931339 0.136598109699022 0.0315446552186458 </vector>
              <vector>-0.192831327919949 -0.0620891741265562 -0.158585662091867 -0.0514134297897916 0.0116603371422974 -0.042610960134834 -0.147814819687674 -0.00458748079845689 -0.129138582482133 -0.0332453745853634 -0.08154743574813 0.0149470293818065 -0.0140480474353576 -0.0394982213649874 -0.01582544763731 -0.0428948711482968 -0.0157759216686848 -0.0429488124349901 0.0114633442875448 -0.0303206050920833 0.0703500015410706 -0.0128217295931558 0.0796091860614077 0.0625416598814649 0.0893025056662226 -0.00509481435113426 0.132026527257145 0.0421413471855175 0.133742409400657 -0.00356473749192772 0.103549062891424 -0.030449710940158 0.118765274345454 0.0475061736213851 0.136060568637719 0.0052619872004842 0.156143389819728 -0.0361934097194955 -0.127605823370567 -0.0536262379650514 -0.0770176973716045 -0.0545267012795515 -0.0202322615788139 -0.0502506430158 -0.13186939758181 -0.0041127958691987 -0.132562912644743 -0.0138900892389499 -0.144106468394572 -0.0323848813592553 -0.163341611632858 -0.0392020132180439 -0.166613901393405 -0.0219753422163478 -0.0996261820457488 -0.00156117312265016 -0.107583134505135 -0.022543465242471 -0.0540151187155427 -0.0427283569125999 -0.0347406316095157 0.0271335124748705 0.0443356187919874 -0.0283797977271985 -0.00596881503930293 -0.00753505534021735 -0.00302360821644167 0.0384436894405911 0.0390891626280942 0.0615077199695941 0.0730818675787969 0.0618975933559207 0.0875924307942601 0.04776729737751 0.0943974945904539 0.0195350165557514 0.0765682118427791 -0.00734520100937284 0.109540362787638 0.0306649118113995 0.13748080028552 0.0470036384369128 0.136004902294333 0.0299457330020793 0.136173223857771 -0.0253787210986661 0.13049475573487 -0.0313281373955945 0.0829077377424952 -0.0234706980487188 0.0839498664058213 -0.0149022292887075 0.0625535531912636 -0.0395478496074012 0.112346353883818 -0.041105847169371 0.15138336043374 -0.0280672644038271 0.143765995949215 -0.0193015297714102 -0.0822547334217501 0.0186124781551916 -0.155754520316877 -0.0488445118578415 -0.145723103268752 -0.0342753685420053 -0.132984628332643 -0.012234181576883 -0.122282811111694 0.00159925283849562 -0.104377326543259 0.00939191789370451 -0.185963500960093 -0.040396088454266 -0.162206857620707 -0.0112535362469476 -0.134187483683482 0.00557512807781264 -0.123975419735197 0.00805713291639061 -0.115662119815352 0.0133705550501451 -0.0942908327385162 0.0208985520684294 -0.0448425841650489 0.0335579283490682 0.0181650542212498 0.0611451523814498 0.0763376349553898 0.077558232424526 0.0858972481387066 0.0775538390845771 0.0973975812500523 0.0789136430090325 0.130084985455199 0.0878601905755338 0.156533172515421 0.0753367869204143 0.167367907779926 0.0394669799148688 0.152258840325065 0.0427059691946514 </vector>
              <vector>-0.220195824418588 -0.0793278510846582 -0.16812199944374 -0.0651880826563464 0.0518844291540568 -0.0364350137392841 -0.177065047238001 -0.00745958627577562 -0.0945747628984123 -0.0299471105061079 -0.0548083920084339 0.0175042401810264 0.00264713409294308 -0.0169811914569798 -0.0043686252990161 -0.0206604741608931 -0.00432639830284944 -0.0207064657602429 0.0241651988431772 -0.0104671212633689 0.0738690720184928 -8.24961612946593E-4 0.0504415484181633 0.052092335174368 0.0951045938372307 0.0124058398330465 0.109878046921875 0.0454304075386964 0.121766980630856 -0.0132949805488873 0.119842871452725 -0.0490541086639364 0.0984113517479341 0.0537878864928374 0.125502590262574 -0.00727101081607049 0.169203858322747 -0.0691603648374625 -0.104533466249994 -0.059509922192595 -0.0410751840619899 -0.0504136904864258 0.00237707911479254 -0.0426738691327975 -0.14320100817423 0.0132582737273406 -0.119964276363469 -0.00915291520139603 -0.132416248453498 -0.0293906940953452 -0.176520471675617 -0.0385534265410986 -0.195348754121813 -0.0266170480642379 -0.0599813451389787 -7.1872853459325E-4 -0.0580367394506597 -0.0144056922084971 -0.0249143568862207 -0.0293939015020976 -0.0300293282353053 0.01593752191011 0.0568905268115186 -0.00940014876427558 0.00665111042636039 0.00405492558967748 -0.00471030019127187 0.0282471463051673 0.010665627079321 0.0558791856181388 0.0402915318301766 0.0575764675231577 0.0632286102263064 0.0445908485728542 0.0748143382478497 0.0300888370081169 0.0761968310177641 0.0105549239654397 0.0938133420493857 0.0345426242848842 0.132483596479621 0.047372482429085 0.135975756596522 0.0245217577360781 0.135319353952244 -0.0371556263743055 0.137529562092098 -0.0472322154425096 0.0940847527258957 -0.0337774128179828 0.0864398442859061 -0.00813540540876722 0.0923897072792707 -0.0496395077457564 0.133519736002496 -0.0622231952048641 0.159272526249724 -0.0475176131492477 0.143015752162453 -0.0321205848299712 -0.0616191298536091 0.0120048681215653 -0.16554713176242 -0.0498689179491295 -0.133782866918785 -0.0322696678768351 -0.108327473325574 -0.012489890408566 -0.0886981043765675 0.00358774975504552 -0.0732933427580104 0.0100259725044772 -0.222787372525551 -0.0479823694199696 -0.200059470123489 -0.0159816278141075 -0.161584341862112 0.0185421665216866 -0.140623581842074 0.0348150517266892 -0.119268123282291 0.0429318667225697 -0.0918936186912457 0.0450461074752374 -0.0608221785146351 0.0460386245489193 -0.0148868825690726 0.0595665308215823 0.0359249056730162 0.068344696779269 0.0477586305139112 0.0682260873866659 0.0624376635377867 0.0702133244011157 0.10579490163443 0.0769984930465821 0.14874312240853 0.0555682323177674 0.177293671537584 0.0231405515105073 0.161755991379785 0.0305063670186271 </vector>
              <vector>-0.189387122604594 -0.0665125313430202 -0.163694001450874 -0.0714459057502028 0.0423880607846102 -0.0610492327623781 -0.178306309428039 -0.0188586936220884 -0.126417463244834 -0.0379376359387657 -0.0308535837006662 0.0390008449172795 0.00976708060993823 -0.0306996767942398 -0.00747290620230641 -0.0397396498283259 -0.00726656919774981 -0.0397583921115446 0.0340119941771914 -0.0242077582797528 0.0625616354279833 -0.0185184678564866 0.0435991976090163 0.0516274541775904 0.0851384636249648 0.0154892455393001 0.0963990658524179 0.0465982656224016 0.132927296167466 0.00638081790732996 0.102994235666993 -0.0531478229897289 0.0935267907252663 0.0627133975427068 0.141833826275886 0.0201114444005371 0.170948975961662 -0.0605056963172142 -0.131670558910732 -0.0760387178149008 -0.0780234745048885 -0.072114031615916 -0.0136881904140905 -0.0622219946881521 -0.147315673806651 -0.00219611724284697 -0.130976926584435 -0.00546235316839892 -0.147789531106536 -0.0364917968400449 -0.169569635487212 -0.0427830466132162 -0.182227710796977 -0.0273960815326119 -0.0606354857678246 0.0218845093465717 -0.0854798860525029 -0.011718298732028 -0.044778741382511 -0.0393208551370239 0.00360855387650507 0.0299121357257857 0.0529918981401899 -0.0369307986924987 0.0253717402336062 -1.06166402762806E-4 0.0249584004928691 0.0368904382908956 0.0336544420979645 0.0612213322807751 0.0389902941938731 0.0567714243609115 0.0609755655683802 0.0512620114721913 0.0702622543839224 0.0325906585994836 0.0672521528100468 0.00120835514751489 0.0952408613098494 0.0371345799863107 0.116306172864875 0.0473709216904223 0.130565530617708 0.0368927065917102 0.142698251240314 -0.0278364529919082 0.135343505131232 -0.0424074319182185 0.0789440449208163 -0.044145205585665 0.0747274005420726 -0.0133371348148918 0.0722936090205066 -0.066185582653161 0.117095590431248 -0.0640457652247493 0.162068091592894 -0.0389065307355815 0.153065669649151 -0.0162533415822272 -0.0364948261708564 0.0512599991583755 -0.160512716471361 -0.0579618291971312 -0.148488454756193 -0.0402017001838134 -0.123767891955321 -0.00449565154568321 -0.0996656993483929 0.0190857537493637 -0.0690741446871468 0.0403085689605118 -0.193825964688229 -0.0385295590317331 -0.187188024418989 -0.0194714014364686 -0.164585918529285 0.00193982279346449 -0.138740621027789 0.0195494125307148 -0.111018927476476 0.0344848031382726 -0.0669006543162688 0.0527718546522667 -0.0157431924340208 0.0654373090034541 0.0217439724077025 0.0736643264180964 0.0403648591079381 0.0745304374843205 0.0466089284304793 0.0654514703062902 0.0587930583004634 0.0760366843953822 0.0972935437862687 0.0732506079742117 0.141380229567608 0.0508245059304019 0.171440962364634 0.0250539922900253 0.161424600957239 0.0302292165905116 </vector>
              <vector>-0.270149581795864 -0.110532260479699 -0.205041404689312 -0.0953115406713094 0.0112354410539775 -0.0322011036126447 -0.199079589846898 -0.0469725919723234 -0.0710081677274138 -0.0133059043525227 -0.0123656548588658 0.0243617966701012 0.0051195433637207 -0.00348832372425726 -0.0101694319691102 -0.0128565060847696 -0.00985840142128368 -0.0191789175526896 0.0404263566359905 -9.90184649445117E-4 0.0696285640106686 0.00538122223376384 0.0835411314689583 0.0580490579067553 0.0889139236331397 0.0123666979128177 0.122481938522188 0.0317142223680303 0.110063593618914 -0.00546062728009422 0.0794838638643471 -0.0263050191979587 0.11815227630102 0.0481955476306806 0.119373888234387 -0.00255558089196189 0.108441839612047 -0.0440913794275732 -0.114900006422271 -0.0624712196157875 -0.0613673165449012 -0.0387698584477899 -0.0264278118053175 -0.0334985485919834 -0.142130721442815 -0.0138622202072966 -0.105742341611166 -0.00930328148440386 -0.13224348400352 -0.0374599165628292 -0.207728801608196 -0.0723558453441342 -0.232137884741256 -0.0582568464139623 -0.0400255593814789 0.0129076251754429 -0.0570055645833106 -7.51099301309346E-4 -0.0376719763368906 -0.0191916352492556 0.025373376644743 0.0375144393298609 0.0508879964354227 -0.00614427316372902 0.0438669127810822 0.0214926677652403 0.0483800800402515 0.0454488320748951 0.0637469853266237 0.0622907231981809 0.0762507157369852 0.0613532351084019 0.094136156352503 0.0488846328882885 0.0935250001600578 0.0312095394154025 0.078541931365566 0.014099475376747 0.106768063321151 0.0289827331974803 0.130086489009586 0.0309083572587564 0.123412531029769 0.0142958867369732 0.102859140350776 -0.0177524466190648 0.096385656324501 -0.0250017276900821 0.0671199097007049 -0.0175681117492485 0.0772620383211576 0.00157493335070898 0.0442099903481204 -0.0356670915639382 0.0797534457421571 -0.0356342646735626 0.117109893265247 -0.0322353255327736 0.117887647294292 -0.0190302442574982 -0.009339842745096 0.0309620991476807 -0.203130638058162 -0.0710069389855034 -0.136088948529392 -0.0413103650437026 -0.0917825226738376 -0.00470760137613672 -0.0690855745587612 0.0084261763510716 -0.0408689297284584 0.0207039041240246 -0.272703342726604 -0.0781902323028714 -0.238693518961529 -0.0478307993050835 -0.175438087287416 -0.0163840250741041 -0.133443306907872 8.77927809117402E-4 -0.0937963307763987 0.0159365335050002 -0.0396878206986889 0.0347928758526803 0.0112346210123471 0.0565549580397075 0.0447840564024053 0.0751918395981652 0.0585089624102438 0.0920121590013173 0.0652189813468313 0.0859857119836456 0.0769716751200393 0.0686452096244514 0.124008896843157 0.0653255554828099 0.161344897695486 0.0537304218449821 0.152847665511468 0.00175474276964361 0.149766488230054 0.00570211772047354 </vector>
              <vector>-0.218193288425965 -0.0624028994229688 -0.167537029575535 -0.0470329912110712 0.0228647334884226 -0.055207445597317 -0.174165885398666 -0.0148164235058483 -0.0918468502117213 -0.0202449238843826 -0.0425708926089259 0.0272573860729422 0.00447362963926976 -0.0186445903027016 -0.0250462471623876 -0.0382248333670593 -0.0250195107009131 -0.0382539534261635 0.0261432139622772 -0.0186102620176871 0.0808849304484478 0.0107511772027052 0.0624777087873845 0.0564747175085724 0.0934969349402788 0.0193680429962832 0.111799476418101 0.0466380526797829 0.119007487991314 0.00144500173914111 0.0965580261311729 -0.0411912133332302 0.127591965321206 0.0516294107215214 0.125297034055323 0.00276643751839809 0.159269246851682 -0.050095748567032 -0.109557392360844 -0.0571228893534941 -0.0716072915036922 -0.0574896580872121 -0.0361303939220813 -0.0555306748552558 -0.146582710852717 -0.00823976572231468 -0.129592343842918 -0.0121513768933601 -0.138068441684561 -0.0295108559422084 -0.175447231554875 -0.0445527698942848 -0.194311843675663 -0.0345006557899794 -0.068951322242851 0.00895203447510498 -0.0837706905434045 -0.011601485480273 -0.0556203309262762 -0.0337091682292571 -0.0163928355114572 0.0255032474530593 0.05651658617648 -0.017885765400182 0.0111875328741695 0.00572631744306782 0.00508515105650553 0.0342847387574596 0.0241069757859734 0.0554449804718007 0.0530996415652122 0.0563683824382048 0.0820160636733321 0.0490761527325666 0.0918927242124866 0.0377457436204057 0.0860731505162452 0.0209974972797282 0.104691529071538 0.038462958179565 0.118845801119462 0.042834752859569 0.123061686378809 0.0270123133981954 0.136808390630959 -0.0273681487052315 0.129901755141929 -0.0390605229420794 0.0934516048293267 -0.0285536422514861 0.0952423131793673 0.00378893153555777 0.0700646521041624 -0.056982639806148 0.104735056588537 -0.0466986194988523 0.157355263925387 -0.0352800939912296 0.147598274299114 -0.0190251128499483 -0.0428401407181625 0.0297570777421034 -0.162682203155723 -0.0490706813016056 -0.139752215690468 -0.0308928170989845 -0.11943770364862 -0.0107167554065519 -0.101385287647293 0.00241108964512867 -0.0735864453212783 0.0172258051922007 -0.216900284869058 -0.0520116821526805 -0.19666129218576 -0.0262943046594985 -0.160033863380261 -0.00636452429686917 -0.13948432259195 0.00111460268138125 -0.114527107102682 0.0100136460255543 -0.0708259912024438 0.0256492635843203 -0.026306827639774 0.0420878443273647 0.0097167011423896 0.054630183519173 0.0584088838233753 0.0683171374511055 0.0728042497826373 0.0675592127555765 0.0963749667535784 0.0716606877794255 0.141615765478847 0.0686311985781496 0.148238715876413 0.0573504269118335 0.148022979571403 0.0277300073925762 0.138055414266411 0.0286734345749239 </vector>
              <vector>-0.187467387183464 -0.0638335386065239 -0.18026749761591 -0.064200687707727 0.0140019249547344 -0.0538406951686969 -0.171593390066957 -0.017591307792492 -0.0981138463353522 -0.0185622075483586 -0.0116128212197294 0.0268494069946266 -0.00758573483128173 -0.0308646499386524 -0.02727877212433 -0.041085136649995 -0.029595817699532 -0.0453611482434733 0.0278375057104891 -0.0201251935796532 0.0485350670200309 -0.0118053974386665 0.0563181276899137 0.0485176494507665 0.0946379621915834 0.0384968530074734 0.114829633477596 0.0540831017884274 0.102431840744294 0.00763019807516567 0.123177305090717 -0.0365123780463946 0.11013712206523 0.0711505661364434 0.150085760055196 0.00194256601865205 0.152870628483882 -0.0505174617146897 -0.13262602712748 -0.0740895978294024 -0.0810482973731533 -0.0724547704568989 -0.0461256995564641 -0.0641960925325641 -0.148143760639728 -0.00417289638715495 -0.12802742015851 -0.00252442459383452 -0.137453965685703 -0.0142158205414149 -0.172532908915889 -0.0377144248552047 -0.18172081598865 -0.0305524446474472 -0.0499857881671084 0.00744417565684052 -0.0615865177633396 -0.0105645598655983 -0.0475514244907737 -0.0406097101926893 0.00266877393801865 0.0217343946243201 0.0385454572822225 -0.0276137564731242 0.020677898720168 -4.03023695670533E-4 0.0252831552147198 0.0236939841851765 0.0417282954372867 0.047408053878134 0.0546539951144755 0.0518632516556768 0.0669845216542774 0.0495380210227018 0.0732649444289911 0.0424693492894272 0.0407986181864568 0.0156997240299248 0.0976847087921796 0.0539882356042356 0.137073012919146 0.0490577939661982 0.133083211094356 0.0366187743136704 0.128847303642365 -0.0216055154420358 0.132188045315175 -0.03496802239789 0.0907934345205186 -0.0377949051271085 0.0892021295374417 -6.42504130951986E-4 0.0720139901649653 -0.0696285872301645 0.131507086399151 -0.0617978194370354 0.145345233060521 -0.0353422270429312 0.144028939857697 -0.0197625625740853 -0.0390103627687686 0.0252598041929767 -0.171744652367461 -0.0468270079015509 -0.140850112916097 -0.0151720776223354 -0.118866092575351 0.00105061678760365 -0.0999913240861256 0.0103608765161357 -0.0718960883818492 0.0117540726624205 -0.19021901581858 -0.0430381049763761 -0.185699668403137 -0.0237052635949684 -0.165463452617531 -0.00341277114527188 -0.149817432180074 0.00524390213918664 -0.129308316003839 0.0108889960769111 -0.0956720237981031 0.025141189582063 -0.0329154741596365 0.0382670443695675 0.0205044770664162 0.0593808327774515 0.0585130816478562 0.0768243424758539 0.0649348535847513 0.0801319455714389 0.0806112136577788 0.0747705327992425 0.1180059336966 0.0879517921257346 0.143652909591629 0.0460584943614452 0.177555950355612 0.0213201733360544 0.166757856655464 0.0245179776570856 </vector>
              <vector>-0.202289390683246 -0.0859727078200382 -0.162934944445362 -0.0706635319410964 0.0323721106836266 -0.0344603228997674 -0.167433457684526 -0.00722716027255756 -0.104029910183274 -0.0321294862898207 -0.0432464585926753 0.0304779923625823 0.0040384720249197 -0.0261639117530973 -8.08073393734559E-4 -0.027989185554049 -7.46538804290905E-4 -0.0280562060490109 0.0152578684770187 -0.0245989519595719 0.0836477715849753 0.0105798325669715 0.0734401791513304 0.062149601414002 0.0981692176917082 0.0126868619559794 0.136960783990105 0.0443454504106294 0.130099717681721 -0.00522531068864306 0.0949039478899792 -0.0374106068814495 0.130464488724528 0.0553410428599274 0.134556981394436 -0.00109545769857198 0.135397396561014 -0.0672860092206039 -0.115180843644624 -0.0589308453730038 -0.0542125932943987 -0.0516149234277487 -0.0030293568466923 -0.0415484645251226 -0.138917474169635 0.010658341768664 -0.115454686171335 -0.00619639883786939 -0.128834888523912 -0.0326115339792653 -0.162515192764617 -0.0397709134313559 -0.179968733493956 -0.0262275069239992 -0.073428747580078 0.00230090008995245 -0.0672152013179713 -0.0110721046298552 -0.0261978478686428 -0.0299195810297758 -0.0355137148649225 0.0148134681501721 0.051680838467878 -0.00921095825913545 4.95649447558589E-4 -0.0106338715366462 -0.0100801725719155 0.0232014848135578 0.0167495854736381 0.0610643304525648 0.0603539572957076 0.0654325129173702 0.08718315367363 0.0529207264937674 0.0942166323169218 0.0363668199105401 0.0865791285655388 0.0164449319977776 0.112591074422903 0.0442508424994061 0.146019972608044 0.0390801951499297 0.139496159638758 0.0255472402705636 0.128616387128491 -0.035846166755609 0.12039668344525 -0.0442755708306519 0.0753554339206404 -0.0182969951681915 0.0882754564254681 0.00545134987800152 0.062584368877066 -0.0334306414152155 0.101010072029897 -0.0533865257329512 0.135516694621813 -0.0498271484589296 0.133152581837645 -0.0312212391842026 -0.0770539198990056 0.00674901342291972 -0.15382589888839 -0.0559723034882766 -0.129046071418631 -0.0371085172633777 -0.107432187583938 -0.00899173868420954 -0.101782621503949 5.2578408329546E-4 -0.0981185166496531 -6.7223746101908E-4 -0.207254483955347 -0.0500429578831941 -0.185501803246643 -0.0160136946821441 -0.160317589093879 0.0162166056886369 -0.144689963409292 0.0231863278594727 -0.139953683912308 0.0295651612902509 -0.13731530916549 0.0253654031696699 -0.0949976489489333 0.0437579071857225 -0.0258966473383414 0.067770771119773 0.0538000947071205 0.0761348405465734 0.0703143390585416 0.0765497266629134 0.0890108725905726 0.0710822769748382 0.133091003109488 0.0626355024307818 0.161928503378074 0.0405249121510089 0.17421364789304 0.0226070528456372 0.163283345124561 0.0253164765961744 </vector>
              <vector>-0.195684800406839 -0.0773666377043428 -0.166293774343203 -0.0588151505192236 0.0354252218572134 -0.0270889268854043 -0.171827628963547 -0.0341677329416395 -0.137115621138153 -0.0443164317627062 -0.0382273683218703 0.0434070611397632 2.82005644434542E-4 -0.00966950976532045 -0.00691357110355455 -0.0130525887656007 -0.0068514084843038 -0.0131202932802158 0.0313326889534491 -0.00806884203088126 0.066488396946035 -0.00970922457483175 0.0774701289722755 0.0582695018550182 0.0953185358285002 0.0143318111685271 0.109287571717109 0.0335725847465453 0.111731720766767 -0.0114288397714193 0.109195984220612 -0.0347695775058596 0.111372530490228 0.0423550555310931 0.130533915163653 0.0108512644269388 0.133607598928712 -0.0460588588665171 -0.137587891537396 -0.0578329620962278 -0.0786924827466842 -0.0503536774821468 -0.0101341105819426 -0.0355610250637551 -0.155398718570618 -0.021270229331091 -0.148568398789512 -0.024240147332479 -0.147470871071785 -0.0312845713705048 -0.168846878425438 -0.051749639631539 -0.181857427061099 -0.0474925214674 -0.0732842242389957 0.0149564334327144 -0.0982260198366049 -0.0184407771931198 -0.0449238204577179 -0.0235192837863421 0.00996629514735959 0.0475718486767212 0.0520796481900361 -0.017434531931487 0.0273976220935808 0.0157555472368928 0.0359310508467355 0.051897520018632 0.0546087408064651 0.062887706390681 0.071066124461996 0.0634291220530383 0.0875316815443994 0.0477076345452061 0.0911408685904525 0.03102430681246 0.0787169608846261 0.00483047559070862 0.102790319345203 0.027863642028017 0.121957550886144 0.0336380392885099 0.115572036966354 0.0244070333475442 0.119796254808254 -0.0280221015312996 0.119883956832355 -0.0355525208796506 0.0899035875819526 -0.0253976422621331 0.0857632566353728 -0.0105322873525464 0.0790286746984467 -0.0342441530252507 0.114404788968859 -0.0444319575977534 0.131701342686539 -0.0327268090452442 0.127541571426947 -0.018441062365759 -0.0426887446876271 0.0524413852761997 -0.162833518986399 -0.0529439685297714 -0.153247688387208 -0.0274035367192625 -0.144950251904401 -0.0222647846627385 -0.122394535252276 0.00186779154057534 -0.0830713347715123 0.0285496173203689 -0.198864945252214 -0.0631067853692297 -0.18721325304705 -0.0412685430376692 -0.166090186860476 -0.0197419967780249 -0.150179627620204 -0.00725201075043615 -0.128271736897775 0.011850399602008 -0.0792404687978887 0.0449237787371558 -0.0122949221006123 0.0684488340846947 0.0386898132081336 0.0683408959313449 0.0725951305622684 0.062103809265626 0.0804823019402291 0.065048911781756 0.0927995263532809 0.0638163624278866 0.124539609631812 0.0590917312640984 0.152683457624725 0.0424561363590612 0.157955440528177 0.0140033245746423 0.150672317905217 0.0184425745123952 </vector>
              <vector>-0.187958130874866 -0.081374194950713 -0.17462153850986 -0.0784112465229896 0.0305357252440259 -0.0440511790601156 -0.175216862549588 -0.0221509758877705 -0.122027166289166 -0.0257257585992643 -0.0285818772324423 0.0434048133859508 0.00630849563720695 -0.0209539055007878 -0.004094681261946 -0.0278346840871601 -0.0040542371552281 -0.0278787338496601 0.0389019035125904 -0.0161155594463875 0.0700140070106488 -0.0169733449525225 0.0500989264613496 0.0529219889420355 0.0963968988635459 0.0207647329340991 0.107788041214467 0.0407713892184146 0.108146911164269 0.00717772371505164 0.117544005428865 -0.0452346975341819 0.0881339444984712 0.063485174137438 0.139155557880128 0.00979736881789818 0.148894353922509 -0.0640910853759523 -0.132221344317653 -0.0832445613679774 -0.0625486552305211 -0.0680332990639388 -0.0100350010341998 -0.0524611616636059 -0.157069117039616 -0.0109746997057231 -0.143644587814905 -0.0138758637356224 -0.156802372708486 -0.0319343704996765 -0.180415707114692 -0.0445498802481565 -0.186119999771327 -0.0337270673131746 -0.058520767522545 0.0291982071983298 -0.071447438667849 0.0038833146970025 -0.0321864011450536 -0.0242220941862738 0.00688377266136566 0.039620396852031 0.058115317830825 -0.0236553976769836 0.0265007022833289 0.00785981345026037 0.0266971683796727 0.0443983946144422 0.0423010692232507 0.0648917053033047 0.048955247629335 0.0579831757311137 0.0629914365005594 0.0477659817973254 0.0746170299715699 0.0331713918137544 0.0592368490254583 0.00457577446756436 0.0995313981858959 0.0349148508976296 0.123581541287995 0.0444622750838127 0.123049171745177 0.035546658199603 0.125189931052037 -0.0309478784311379 0.125617538753847 -0.043611793369083 0.106171420916185 -0.0378949854576096 0.103276662494123 -0.00803523075184722 0.0845459460640471 -0.0641643488095593 0.121702469458516 -0.0606052303881364 0.140897473774965 -0.0462358338030511 0.142515691720377 -0.0248119586955802 -0.0289954228833241 0.0477692790716476 -0.176355652975395 -0.0576230394810778 -0.158691162207953 -0.0338370924919146 -0.133448812802759 -0.0101695617845679 -0.102818072258123 0.0153267565054894 -0.0650101744002823 0.0338422026406928 -0.195746073950819 -0.0493399948537977 -0.186963056098798 -0.0254476454593419 -0.167854309367496 -0.00412951034230678 -0.147550509757771 0.00942491127445759 -0.118768185119784 0.0269439854492278 -0.0634914832090445 0.0453462791757095 -0.00493190533562768 0.0608149545767501 0.0307730918401519 0.0772581543162237 0.0474545338284485 0.0751750385181151 0.050499674908801 0.0640286552578252 0.0588706322042853 0.0618803439452155 0.0962228268773293 0.0693665649694042 0.145431665645459 0.0529806016704904 0.151830571657685 0.0075749982883472 0.152811099848354 0.0200000084309915 </vector>
              <vector>-0.273343030849714 -0.116899377999847 -0.237409600269082 -0.135875048077057 0.0163063734827892 -0.084088076298415 -0.135401808760404 0.0261024104452551 -0.0651952060322773 -0.0557909580922736 -0.022765667760236 -0.0027186781998201 -0.0193422113291951 -0.0430879831437226 -0.0313284668173517 -0.0536445501545905 -0.0310239580496576 -0.0539762063582905 -3.98939106478691E-4 -0.0398290002291169 0.0500452023043212 -0.0248713937704957 0.0653209413654495 0.0801970090566851 0.0793345832319841 -0.0127222501081144 0.125839108229549 0.0573849011107899 0.121728471508303 0.0074085731757138 0.0736569127058444 -0.0524392788275058 0.110044209930874 0.0788420513462676 0.139441651063894 0.00703878756472424 0.152815557943023 -0.0517506257785111 -0.14308368942729 -0.146938533959195 -0.0655512699595057 -0.135157580381515 -0.0220504508311966 -0.110632901332633 -0.0863454700740575 0.0412897098141462 -0.0702862890018862 -0.0106163523432226 -0.117504046127065 -0.0435693279609844 -0.174814149988314 -0.0339100082316435 -0.164457874149699 -0.00540064919299637 -0.0379206509469826 -0.0125846168406209 -0.0555522320627182 -0.0371774751611558 -0.0409969489903102 -0.0725378271379392 -0.0178322562781471 0.0030756962833951 0.0277871542446987 -0.0430067328820357 -0.00140576457207112 -0.0149290995506082 -0.0241773766490377 0.027736109659602 -0.00139591004025353 0.0830521984160687 0.0476177850118071 0.0870485547451136 0.0903804811891196 0.0656178249999019 0.0842995967530213 0.0217886172810007 0.0582570570520963 -0.015959741110384 0.111195389176056 0.0342586899805936 0.131147440003496 0.0580673970388238 0.127692621790502 0.0342747874801673 0.131159927170564 -0.0259788030009634 0.117374962929138 -0.0407804679568266 0.0643479716573147 -0.0502856113606418 0.0719802144987878 -0.026436170111872 0.0503428163919173 -0.0933501628508468 0.0928194367240562 -0.0811901862025674 0.146630500693758 -0.032245870920608 0.141068677078507 -0.0156952818247458 -0.0391364798054215 0.0282052354589852 -0.194032168223332 -0.0816128445406356 -0.121149490733699 -0.0540135998836636 -0.0589132281474398 -0.0224927714255817 -0.0552197262074686 0.0134762692447869 -0.0476581645109448 0.0246906188030949 -0.233255831180196 -0.0303813586073482 -0.150293039530768 0.00916464128357604 -0.0956680260111259 0.0588173488588907 -0.0881034196743772 0.0896444718138894 -0.0823898514898107 0.0983685184837039 -0.069673688691907 0.0968865718333073 -0.0556991866953755 0.0913797257832338 -0.0257595245327604 0.0966864133127513 0.0428432596894809 0.11945851074141 0.0607512290581468 0.119238380482767 0.0803670781466615 0.117540170437206 0.104960910423503 0.111115597188036 0.133693330591027 0.0823352249644622 0.1583435151981 0.0488462427163357 0.146940726269768 0.0455401420043095 </vector>
              <vector>-0.223752488572014 -0.193379579531393 -0.177335483250266 -0.18216216057959 0.0554393848228657 -0.0895175802617887 -0.13940773242112 0.030740198164782 -0.0852881912368273 -0.0753862715913708 -0.0289615926751536 0.031361533556384 -0.0116680564596532 -0.0494831721225704 -0.0143191676163137 -0.0508959404580967 -0.0090999972360453 -0.0848908923091496 0.0124854204020275 -0.0519576362795306 0.0315500182757163 -0.042800528721642 0.0659456163947078 0.073525939567844 0.0878176994594889 0.0030455522200456 0.108246010790777 0.0615475625958696 0.117712192369794 -0.00377974940528604 0.0544627795901914 -0.0760788051365365 0.100067591556329 0.0801916114007266 0.137977223803221 0.00608477327077228 0.168603673652228 -0.0644674481326224 -0.131563264846188 -0.168746370175834 -0.0897083991543475 -0.152800539678583 -0.020772701430395 -0.111787981753768 -0.0801777025931794 0.0640854208476063 -0.0631749632116016 0.050243840857342 -0.0897566048179665 -0.0111152370140134 -0.157325062247872 -0.0428307778555467 -0.156532321791223 -0.00847002462312008 -0.0510169798856924 0.0067200657121044 -0.0798510535314769 -0.0477885162134601 -0.055470977613148 -0.0759827995250086 -0.0211020267872577 0.0375358098265097 0.0213109592459668 -0.0507976946298392 -0.00129818765969842 -0.00270243447547668 -0.00557127253639283 0.0514350116369488 0.00704856128236494 0.0938242833200524 0.0506379382399999 0.0875460981876321 0.0799712150931824 0.0565179661479237 0.0855882990090643 0.0262317361105063 0.0545274811725299 -0.019782875037483 0.0993724709736977 0.0429137560612876 0.117621525817117 0.0647917439320942 0.118613898379383 0.039853993960731 0.135716860000481 -0.0506343150324948 0.117013566901017 -0.0607524866567858 0.0360773930244249 -0.0723750364017077 0.0565797346837702 -0.0385232236195246 0.0397936804480452 -0.0986241090919892 0.0761199464335056 -0.0843715293023908 0.165768265263423 -0.049591241926622 0.152813860834096 -0.0365952663114125 -0.0360115858494313 0.059987839162549 -0.162631940167326 -0.0993051500328881 -0.0930068068331459 -0.0216897299191143 -0.0717737677458939 0.0409337283935849 -0.0573639226557664 0.0326720533485159 -0.0518834118648647 0.0418916860714082 -0.226245788645531 -0.0785364187365524 -0.154840242019916 0.0107211997532664 -0.0992160064532067 0.0618076736237657 -0.11494771755884 0.103371141454309 -0.126105951041995 0.117137390807208 -0.103832902729756 0.121301767790175 -0.0608652317195836 0.117865552658543 -0.0197097818495875 0.111137769994035 0.0415404424524414 0.115208057617865 0.0579890275005524 0.106421699570983 0.0734934736884198 0.10216786532962 0.103594013572891 0.10648980468029 0.137827244806402 0.0991307475086386 0.156141643347103 0.0456100901521548 0.146120171421451 0.0465505572491171 </vector>
              <vector>-0.20723811024027 -0.0628160986152282 -0.172799977218348 -0.0499124494665846 0.0583011206995008 -0.0363931583503063 -0.163724672209678 -0.0110837669505013 -0.139523933478658 -0.0419592869895517 -0.0629334680583598 0.0193666701851637 -0.00347630711147385 -0.0285179999063947 -0.00377636299704001 -0.0286778986918346 0.014701819834087 -0.031052027732735 0.0400749451245798 -0.0252336408020419 0.0831148606803295 -0.00680389125992989 0.0794830438959154 0.0396694913768505 0.0977496491592057 0.01782054368588 0.104512637303743 0.0431481954381267 0.124038310531563 0.0129724177891198 0.106032275866028 -0.0315006181563892 0.110033078645002 0.0475177642397524 0.124353272382747 0.0134754731954793 0.155813031948905 -0.0451665078999755 -0.12982892054661 -0.0562301123839285 -0.0553473419434105 -0.0497596882213822 0.04075473908385 -0.0387807073527433 -0.149125663720144 -0.0121962379385327 -0.139555647630451 -0.0145135668995494 -0.159770623089584 -0.0384891624040435 -0.181127184452936 -0.0478168232392204 -0.183281493983237 -0.0297990749587879 -0.0909280923199617 0.0109874743306365 -0.109915477308113 -0.0123742571103314 -0.0528884529621677 -0.0267947001092343 -0.0219227360848332 0.0286620138414577 0.0680065906424355 -0.0229538408541076 0.0112076300197183 -3.52743475701524E-4 0.00945961942299919 0.0323125324638054 0.0278055285771678 0.0437422621080265 0.067041867604903 0.0470038425972775 0.0891486085117164 0.0344358524642076 0.0901587785455586 0.0250366927516639 0.0860069719180395 0.00594143818692782 0.102474589798506 0.0340183029640625 0.115260676801338 0.0433328082309064 0.119093503493457 0.0327566435308499 0.132494233108307 -0.0240034840974155 0.130747938858443 -0.0370867652057836 0.096699477911169 -0.0216495167394298 0.09721988215768 -0.00153905815459319 0.0885319078854762 -0.0363123660404906 0.118015688208324 -0.0419526311313531 0.145922501745871 -0.0353179216350807 0.139270871961085 -0.0155737619698487 -0.051716783884001 0.0375179564540013 -0.171522354094001 -0.0553829959118866 -0.161827427871221 -0.0405983129892815 -0.142388081043252 -0.00371120625479974 -0.11817113385774 0.0125142482990758 -0.0848396107591935 0.0266136419147688 -0.206268102691693 -0.045110961454672 -0.179612957209584 -0.0172735252190098 -0.152904562764064 -0.00147777686525627 -0.135975796103857 0.00951151394538151 -0.113646128959428 0.0280589063164859 -0.0686605411430633 0.0500341552677021 -0.0270058253637103 0.0564880812766904 0.00127971047434394 0.0367087974017173 0.0610189241662553 0.0540657275191646 0.0733625837275031 0.0625814246084714 0.0889842214411798 0.0564756172035718 0.119699230515541 0.0554564328930624 0.140316039379099 0.0586714962134998 0.144186737736049 0.023022723375224 0.139326671332463 0.0262474013689254 </vector>
              <vector>-0.190032510268329 -0.0453528958170979 -0.176971880534427 -0.0509752392134152 0.0200928271763609 -0.0408150129836504 -0.162125471977344 -0.0104066926018472 -0.149685161064464 -0.0427090811424826 -0.0493616758819526 -0.00159176184854966 -0.00774926513335846 -0.0320636885085843 -0.0160252653313834 -0.0368155412686584 -0.0159609183518722 -0.0368856248826898 0.00768898426114812 -0.0284324601124757 0.0838876234538331 -0.00839831084863652 0.0658044333918246 0.0609229261572921 0.102451238254956 0.0203079015708948 0.116993045387826 0.05053176247264 0.119409872489721 -0.00353068239493099 0.119795220417861 -0.0298784778479588 0.121915811846267 0.0579496214395302 0.121109437009257 0.00800767661476824 0.143325416453803 -0.0330634142863461 -0.158083565009998 -0.051316023211397 -0.0963878618062357 -0.0487096944653979 -0.0247229848352398 -0.0450677904682147 -0.144470125685091 -0.00864569580289606 -0.140858608804748 -0.0136478701586464 -0.159645116274623 -0.0288710543330956 -0.173397030028037 -0.0305093603811936 -0.174870643363769 -0.0175082763603531 -0.0762171939893281 -0.00911648349636218 -0.0995337317101925 -0.0215886220451744 -0.0546510940674556 -0.0374638489651128 -0.0023392560509599 0.0145818020063092 0.0503538478515298 -0.0283286790649188 0.0123600842255772 -0.00657455371073156 0.0225693896016857 0.0288408235306891 0.040751859032015 0.0544887636451684 0.0589723890332752 0.0628653723937309 0.0800862881354737 0.0557664726653403 0.0884740718423888 0.0398237128644666 0.0879746862738542 0.0103493735712058 0.104604979559645 0.0428288476569383 0.125077887657824 0.0498627007707137 0.116710613315059 0.0329318152073989 0.127491960518955 -0.0187700263951528 0.127229817401406 -0.025410816043007 0.0965907097659501 -0.0290078173123244 0.0968964840350648 -0.00588216684720419 0.0794851258930453 -0.0400205127811291 0.123522421986681 -0.0356489963832403 0.14021048233963 -0.0210461095337608 0.136197888413464 -0.00957073197769087 -0.0563093568477382 0.00221225310511523 -0.173595373639646 -0.0415520216716579 -0.161307696710512 -0.0308640547380149 -0.137671741050084 -0.0125497585159568 -0.110436076854392 -0.00481452258257277 -0.0817100075517586 -0.00208739458416649 -0.188172355447864 -0.0247875147682332 -0.172612528648312 -0.0102975377176206 -0.148383548434051 -0.00132763014714976 -0.129651700323003 -7.78443822675711E-4 -0.107249021055655 -0.00502164821414676 -0.0726138931660518 -0.00428494639007555 -0.0208827463945532 0.0155653999322748 0.0287646748133495 0.0483296925842053 0.0670195249958041 0.0679762738074551 0.0778091117494853 0.0667806771813843 0.0968274677317981 0.0746694744396885 0.146064957845902 0.0732264156027316 0.176135693576336 0.0627438633207742 0.158091090068871 0.0339523841672904 0.144937988485501 0.0364734799385918 </vector>
              <vector>-0.205480053858016 -0.0833957156297517 -0.161500398453538 -0.0831762369535279 0.0430638318561834 -0.0607325255176564 -0.166741763014817 -0.0108906603042108 -0.118599154233799 -0.0264777373700056 -0.0414447684177071 0.0310424449853518 -0.0131718292478479 -0.0377785408869344 -0.013322416387144 -0.03785878827362 -0.00417413866358342 -0.0429685845806172 0.0284604342827014 -0.0319667841082856 0.0634274190543419 -0.0119804271658811 0.0570685453088059 0.0502052384541332 0.0797337762811889 0.0146032842654829 0.107140902778164 0.0409229236834226 0.12459317533125 0.00693139321567191 0.11163467751005 -0.047420610514031 0.108206670734988 0.0520272459709275 0.128946589792059 0.00833330817215314 0.180430974483439 -0.049610829088704 -0.115866855850007 -0.0896175280529494 -0.0503749103588489 -0.0879904456886319 0.012311848523805 -0.0694959070242791 -0.142973106607415 -2.46106900358766E-4 -0.132742726040194 -0.00841564219940976 -0.146671408607045 -0.0283833885818868 -0.170552916072222 -0.034607423440437 -0.181228393281703 -0.0218193932382023 -0.0674886730205577 0.010611358113239 -0.0876340082192147 -0.0163605731573723 -0.0417631748974452 -0.0324512261609138 -0.00719216506210745 0.0290063096401413 0.0537620320132239 -0.0335051622985496 0.0175671434297025 -0.00128460359257799 0.0173097414725815 0.0423640034910941 0.0360642664084649 0.0724429711534924 0.0516414679143177 0.0593911569495135 0.064799178086346 0.0431871722118936 0.0657714684157828 0.0307179035423213 0.0606329280743237 0.00469836786068391 0.0882029563868459 0.0384356297024035 0.113676304616903 0.0376184546966547 0.115530191406456 0.027821644963771 0.140907031437629 -0.0289188944116045 0.143159272730334 -0.0447526615957433 0.0817639796898135 -0.0391793609281121 0.0758546367148689 -0.00955959320621089 0.0793607046838566 -0.0610068870642005 0.131520062312917 -0.0645148436622568 0.167288937840338 -0.0343756375324847 0.150484372848965 -0.0175351569527188 -0.0430491381781214 0.0430348178996161 -0.16231119556851 -0.0540425749039848 -0.148464915811523 -0.0302669021047802 -0.12542522751904 -0.00728881490814317 -0.103004394795198 0.0141113306675606 -0.0741682561797238 0.0275801624259775 -0.198525189442981 -0.0425099415604298 -0.18248168743203 -0.012295501770556 -0.152909587911556 0.00952721053942254 -0.136466589424433 0.0358904342891143 -0.122834392808875 0.0650666507014342 -0.0809763384092631 0.0575671454014623 -0.0229388790925822 0.0521380059091041 0.0105299929809628 0.0934032789120258 0.0484222407011806 0.0769364641169158 0.056243560983653 0.064111566405426 0.0717420660726256 0.0670356781534193 0.112862823029363 0.0740734745158275 0.128660252170681 0.0498733055034725 0.153328406358973 0.0326110981551481 0.140373788148961 0.0313601766617426 </vector>
              <vector>-0.187528555703436 -0.0718224125736547 -0.160704630824428 -0.0770442164148273 0.0281145050695547 -0.0815245192231183 -0.146614066148681 -0.011457765673606 -0.0978485325859396 -0.0204327655516686 -0.05321890112315 0.0135956338761887 0.00682839330408438 -0.0130941916753997 -0.0393712603038293 -0.0392103755826214 -0.0392957404350811 -0.0392926281665539 0.0220517616998936 -0.0238225973530524 0.0719128422454888 -0.0129653866491604 0.040290138346705 0.0593665875064316 0.0813704379495429 -0.0018889108103058 0.114983400736443 0.0551193201842135 0.141017133334287 0.0180273094143982 0.101687029801627 -0.0735053692474647 0.108157878341919 0.0781390429698802 0.147981709191315 0.0136686946496589 0.181701082996127 -0.0822269933465902 -0.120708390753315 -0.0871777413713666 -0.0837865061699552 -0.0878960594150423 -0.0504556448814113 -0.0798981956885692 -0.142039781959796 -0.00704993193704148 -0.127880539249823 -0.0142307266474182 -0.137791047503882 -0.0276259171667896 -0.153112348795725 -0.0266984651060252 -0.154759305282149 -0.0131581416104113 -0.0714820079035253 -9.96511431835439E-4 -0.0850722344927702 -0.016328838769529 -0.0662379382080724 -0.0340817442374023 0.00113297939902929 0.0235255390790499 0.0520252805146334 -0.0413593578691904 0.0279673300705763 0.0103328887603061 0.0308929447493256 0.0350620337558219 0.0209412426717144 0.0633379535263346 0.0341885916796034 0.0644761698755908 0.0657940793652352 0.0578192290374236 0.0659616270010577 0.025989910981845 0.0569422560931604 -0.00209511998113834 0.103555329525857 0.0323685802162511 0.125809921521093 0.0641883753669238 0.132737475225341 0.0405429113826879 0.140148170225221 -0.0409440969862937 0.137433974284975 -0.066935998095573 0.0741936457433012 -0.0588110896613832 0.0760771965592903 -0.0162574292281271 0.0660450622225368 -0.0959121356953727 0.121083158915336 -0.0986292473643339 0.159494296814279 -0.0594624801465382 0.149915470370348 -0.025924307113275 -0.0554584130335526 0.0300767395999224 -0.155093957280464 -0.0457553139504457 -0.139923833874524 -0.0278645792209121 -0.118234368323485 -0.0128469118282362 -0.101702911004144 0.00448496753353305 -0.0782881716708956 0.0187185387746517 -0.176941849545733 -0.0254817280967035 -0.156251026223741 -0.00429314270326331 -0.149868954962052 0.00616685805670666 -0.138239143190186 0.0177128243709217 -0.119043695668681 0.0352901219746854 -0.0840525248099119 0.0620350470740923 -0.0311703477222263 0.0696494964382815 0.0129864091111789 0.0734678488795554 0.0434053391206239 0.0910437915721338 0.0573591713500731 0.0767969502055908 0.0760047336617417 0.0969067761303667 0.115198151497273 0.120029767378068 0.118892458899154 0.0899212383665755 0.161046320798858 0.060517870135867 0.148847699226765 0.0576243265162831 </vector>
              <vector>-0.179417488976639 -0.0696012542270896 -0.145862753260116 -0.0842037055000556 0.0384409605083358 -0.121297558970143 -0.154879986194272 -1.44995372112814E-4 -0.0887780161501477 -0.0241490655899095 -0.0382337104993169 0.0470182899841776 -0.00660113299639987 -0.0366589661152148 -0.0294460862943365 -0.0577758526479249 -0.0292513187472755 -0.0579879840284147 0.0158011183522351 -0.0365194016004509 0.0528795902170439 -0.0252196366374729 0.0292038741551496 0.0643621497732272 0.0651646084532483 -0.00905640837803235 0.107972734193728 0.0487260511616296 0.129295445666571 -0.0156190461492044 0.108607472209915 -0.0944094021475409 0.105243350383434 0.0718629103521591 0.168923542041025 0.0269792892127072 0.190064705063554 -0.100352493895833 -0.100489521705825 -0.1002722645053 -0.0626667007814335 -0.11048082270171 -0.029865125284131 -0.111580106285182 -0.139676037702575 0.00246028882882797 -0.117695013154694 -0.00610308431410254 -0.115088537184592 -0.0193104247382873 -0.142557774868862 -0.021405488812766 -0.160962299223963 -0.0144627082415726 -0.0627822228296562 0.0198384722638763 -0.0669092378599799 -0.0100142656571034 -0.0480620310467052 -0.0571875447965895 -0.0222620028071131 0.0502421833635199 0.0424327215677608 -0.0516136169218122 0.0150737543065379 0.0147353727503397 5.40470535891879E-4 0.0682917703845507 -0.00266463026939399 0.102318665080703 0.0245400688082338 0.0798058550922285 0.0559331943957425 0.0564030294241281 0.0359037654485962 0.0342406983405054 0.0381283475835797 -0.00646463434593165 0.0863589147805781 0.0300589855556486 0.117502902993077 0.0560160336412222 0.133780594949283 0.0376917591049294 0.130302930582747 -0.0534858227750608 0.132002970180328 -0.0764265078216206 0.0784319454126606 -0.0848771321474221 0.0694203711369516 -0.0391238602431108 0.0789873015854928 -0.127015828237709 0.128883240933226 -0.111646147193282 0.168581632903127 -0.0618436350228904 0.154394945788279 -0.0259959992812869 -0.0490701846618553 0.0430368040612084 -0.13449341010241 -0.047024234673365 -0.114490985840857 -0.0218571704223954 -0.108758237164046 -0.00478008562423219 -0.0979800068435766 0.0159225761400919 -0.0762846557798288 0.0311865540926251 -0.173221765083007 -0.0296820238334677 -0.165176062912974 -0.00698705084635208 -0.155724394868521 0.0136065409602057 -0.144185547574254 0.025850627240457 -0.123361056044606 0.0374076706361776 -0.0831312666632075 0.0487405078682811 -0.0321316600186764 0.0787682264357552 -0.0095964890737761 0.130288170921616 0.0492884263110237 0.120654285914025 0.0556331547499643 0.101014358630881 0.0722238450308398 0.110592369201168 0.117492576711173 0.130597323869346 0.13116825732263 0.106925771429074 0.137649922238896 0.0612279073114793 0.145503692968163 0.0657647316751801 </vector>
              <vector>-0.201718140732407 -0.0810607166505181 -0.178278962218475 -0.0770165740268717 0.00154062792190834 -0.0476079627186941 -0.199204442500706 -0.0401944215400617 -0.116195956351271 -0.0404529009603166 -0.0387337783293521 0.0119521322436793 0.0127051945122586 -0.0181862138547203 -0.0195916973824655 -0.0344634453217695 -0.0195001763075313 -0.034563125644609 0.0482479521193396 -0.0199441633112835 0.0797568782012145 -0.00911925119024135 0.0632273548257554 0.0444525889233198 0.106400001849627 0.00936838081479198 0.125798734005091 0.0320938962644915 0.11919824998584 0.00507800037153822 0.0987880947627148 -0.03246885702223 0.110707810655117 0.0443952377646272 0.132750948120646 -0.00615585611333324 0.139092160882171 -0.0373940210018647 -0.138757147388298 -0.0733847699679638 -0.0997894528454945 -0.0660437694736079 -0.0449854617900646 -0.0543120714456179 -0.143055906976927 -0.00830136028224563 -0.112947864029095 -0.0130163867440993 -0.115952720872487 -0.0267192651987909 -0.18183687413209 -0.0525835041180605 -0.202931186194473 -0.0483124072387565 -0.0585832342655321 -0.00197647987505118 -0.0759262638141784 -0.0221004104639342 -0.059985722278273 -0.0352212548105994 -0.00416218095988196 0.0263122532170025 0.0573381355683127 -0.0229324176100264 0.0336636902240507 -0.00307870235560169 0.0302079117843816 0.0426980916979413 0.0565241248614901 0.0788446696601819 0.0705961359070846 0.0528560408258237 0.0740460888608893 0.0489822984714367 0.0991784286312007 0.0297425808945778 0.0879769950817418 0.0035252977599412 0.114272972928822 0.029861350268426 0.12967017618184 0.0320854887390152 0.125521432845305 0.0190791684871024 0.118419165788026 -0.017528533599623 0.114662710934846 -0.0269077308220274 0.0876881127590176 -0.0251812593749811 0.095200872697692 -0.00626044827193183 0.0545684745205934 -0.0413079525770463 0.100671570335414 -0.0411730449811077 0.136541092262645 -0.0261521372400436 0.133706165796545 -0.0161290399806553 -0.0199998108033888 0.0252331719882643 -0.175825247526448 -0.0555757846793184 -0.119679224431607 -0.0283070782282601 -0.106307730936001 -0.0137995762278442 -0.0849500302655565 0.00526395927751892 -0.0535782257790297 0.0178325914813534 -0.216775669757081 -0.059845048841267 -0.210201758358942 -0.0495425959233716 -0.175084786459534 -0.0132160088230392 -0.145149645846394 0.024527464762821 -0.111324637111603 0.0525590842217588 -0.0552298797167762 0.0842115115540788 -0.00418307192864941 0.106290773666977 0.0431879236963021 0.115808472738338 0.0805537096199997 0.0929622475330694 0.0577531838141871 0.0784955187555024 0.021843576424143 0.0713627555494346 0.0918442424676561 0.0540281754046581 0.138327312384356 0.0530765813164241 0.153044269077995 0.0169193843019394 0.145204404993793 0.0176373795553505 </vector>
              <vector>-0.210173518885078 -0.0908002944342652 -0.163914102111317 -0.0642421862812741 0.0383740888437681 -0.0683677659942956 -0.154420450290632 -0.0137181968116622 -0.107489301230399 -0.0432446284239888 -0.0177772559840845 0.0246472883030261 0.0265608886395449 -0.0249420830280927 -0.0170967603825107 -0.0359495607052535 -0.0170294039678557 -0.0360229220503092 0.0498661966641051 -0.037913310491103 0.0591751453753652 -0.0339941274315598 0.0644248616280028 0.0465608997777417 0.0816474699458415 0.00801523393273199 0.0993101285932874 0.037473334417211 0.11140133163493 0.01018741611978 0.118332459867903 -0.0415874967172393 0.101954103270128 0.0504922438820894 0.123978651728338 0.0121400276174706 0.15227876534871 -0.0466390923065375 -0.121703170958487 -0.0778167911409492 -0.0810980383530069 -0.0782508904931761 -0.0319080871057677 -0.0720819093444104 -0.142134789623358 0.00377661587920574 -0.128998119124664 -0.0154697007409221 -0.142189385995909 -0.035343019834432 -0.176642647230319 -0.0538038616991103 -0.182529963625069 -0.0360800804048893 -0.0651134958272486 -1.23440036196232E-4 -0.0852910901521412 -0.0260697144363984 -0.0543666129159468 -0.0340827422158701 0.0181947307279466 0.0369629731253851 0.0510849394045327 -0.0403252908476843 0.0381642618282264 -0.0110942264728728 0.0316655845977897 0.0399772716749519 0.0528629344869363 0.069988689052997 0.0675182038279468 0.0549676004993634 0.0739644513517999 0.0389709071734386 0.0733331209031272 0.0184051264272431 0.0673109470327158 -0.0168402325955385 0.0883686134325 0.0308065235218727 0.108433438500783 0.0370149154105879 0.111545302957171 0.0278486279122957 0.128527923376839 -0.0169087723330568 0.13088650133935 -0.0314874439740205 0.0956055890537705 -0.038507382805626 0.0843770427094562 -0.0180109046890017 0.083176017484336 -0.074399391694088 0.126639323957447 -0.0552662594242407 0.142740098291176 -0.0267925045922102 0.133477613798193 -0.00811032305487058 -0.0282347755485537 0.0286574804744387 -0.168656130536981 -0.0575455876007221 -0.144771104836176 -0.0367943957203228 -0.11956286442007 -0.0199619226898294 -0.103324814013026 -0.00105355763838662 -0.0769025131607599 0.0170503809931969 -0.213897206682293 -0.0562429255012513 -0.184235617364788 -0.0166313305138899 -0.15299283962402 0.0202281952763283 -0.144345993461665 0.0403097998967454 -0.131095718453773 0.059027995807103 -0.0981238497367808 0.0889189768312723 -0.0226159426750355 0.116054974539445 0.0323134317751731 0.110788697407353 0.07239262854396 0.0966309857260119 0.076571070375666 0.0888092149052833 0.083411693606864 0.0845766820102876 0.0988825089673405 0.0676000736525809 0.113050878183426 0.0411436107781108 0.143424307443843 0.0449530057570547 0.133408314779477 0.0395304983869434 </vector>
              <vector>-0.203972152462706 -0.0985510970427434 -0.164328467772423 -0.0910879729927351 0.0377698063827635 -0.0629883301830329 -0.173389128584399 -0.00986672273009642 -0.0982394509354138 -0.0354117545456899 -0.0318096485810777 0.0233333230012438 0.00776651792204989 -0.0327743019507934 -0.00183726133847104 -0.0366718472133752 -0.00496760710907522 -0.0417945709229684 0.0469786641349225 -0.0234461468336287 0.0646105712321538 -0.0308070817089992 0.06524370127948 0.0435410777722468 0.0847333351215306 0.00827523611174791 0.101607847870789 0.0467115652217706 0.118677072718129 -0.00645045055853228 0.118355166577654 -0.0449510651121994 0.0950593990818624 0.0607945020713885 0.133417723594658 0.00990425881668417 0.166841503074466 -0.0495942345770574 -0.115819482938116 -0.0864995753903123 -0.0684992767071596 -0.0768860377177863 -0.0159099025384562 -0.0645388061472815 -0.139186810855643 0.0057329782774695 -0.0966984505904094 -0.00215557463062457 -0.111886761772753 -0.0204111531494955 -0.169568874416877 -0.0366693222845736 -0.201189927426294 -0.0219576436689376 -0.0617653072797404 0.00709267651194325 -0.0772323779947417 -0.0226030266982654 -0.0372663289808735 -0.0375554371726349 0.00177482908788039 0.025315739924293 0.0614437818438596 -0.0357388745656301 0.0377438749499897 -0.00200234450228876 0.0211976815289499 0.0288062620458473 0.0397823485420578 0.0621506465153408 0.0583077531372746 0.0521567843793714 0.0705224887845989 0.0375390365801382 0.0728410844412937 0.0220844694445426 0.0648906314078429 -0.0113979371640171 0.0898061049578908 0.0352738459488436 0.115139375513218 0.0448165884957409 0.115080673656011 0.0289642116474783 0.130320572878168 -0.0258611469952561 0.1299836360136 -0.0360403266660682 0.0965408009966559 -0.041232000452282 0.0839349086064676 -0.0226731173595065 0.0871882784314128 -0.0631388070968705 0.128862795270717 -0.0553460087911573 0.153126980145587 -0.0315517385063253 0.143444647468142 -0.0160637537281606 -0.0360364890930747 0.0307981336785582 -0.159807188792661 -0.0563121818016456 -0.11701429292304 -0.0202738137424268 -0.0910649033199365 -0.00360199460496771 -0.0879970399985721 0.0121877539385649 -0.0702518091587796 0.0261366066460466 -0.225728302035232 -0.0453370903310074 -0.218979005284308 -0.00897938631735085 -0.192502931500218 0.0261231656071514 -0.164338997805841 0.0413123991012529 -0.132541649474016 0.0524187509901057 -0.0892068161753664 0.0704967612576145 -0.0351536642046438 0.0826478863014773 0.00798267535950258 0.0959551277550012 0.0371602880675059 0.105398718873351 0.0441370236597948 0.0930052992851004 0.0476458394410699 0.0751184084928132 0.0875289821341444 0.0660220054251349 0.130911053838602 0.050478736629248 0.151172724240178 0.0161870874629719 0.144657164657445 0.0224426316462418 </vector>
            </data>
          </datamatrix>
          <datamatrix visiblename="SLIDE_BE, centroid size" covarfromorigin="false" matrixtype="1" iscoordinates="false" issymmetrycomponent="false" isasymmetrycomponent="false">
            <data>
              <vector>1.0081627156759392 0.00812958090336516 </vector>
              <vector>1.0162038989976205 0.016074017010933396 </vector>
              <vector>1.0124927621217399 0.012415371451267967 </vector>
              <vector>1.0056103102149148 0.005594631040580049 </vector>
              <vector>1.006458606627204 0.006437839198561315 </vector>
              <vector>1.0070986734129888 0.007073596436449061 </vector>
              <vector>1.0068775337583264 0.006853991403615398 </vector>
              <vector>1.0137098262122104 0.013616696771695781 </vector>
              <vector>1.0120333475598764 0.011961522456629365 </vector>
              <vector>1.0281271124303184 0.02773880961295967 </vector>
              <vector>1.0079492482431307 0.007917819416477068 </vector>
              <vector>1.0083498584883368 0.008315191263878242 </vector>
              <vector>1.0136417296915228 0.013549518959821042 </vector>
              <vector>1.0193056929348168 0.019121702318217394 </vector>
              <vector>1.006419328098635 0.006398811965070046 </vector>
              <vector>1.0099572314032204 0.009907984811260727 </vector>
              <vector>1.0052538424945254 0.005240089214725704 </vector>
              <vector>1.0052496912847004 0.0052359596921904205 </vector>
              <vector>1.0149924089190498 0.014881133568295728 </vector>
              <vector>1.0104423248424514 0.010388180371641742 </vector>
              <vector>1.0088876334231256 0.008848370871817342 </vector>
              <vector>1.0256901061419772 0.025365660327775992 </vector>
              <vector>1.0158127454042254 0.01568902646540407 </vector>
              <vector>1.0070758521333563 0.0070509357589913545 </vector>
              <vector>1.0102098289602446 0.010158060721611616 </vector>
              <vector>1.0087390937216314 0.008701128867373072 </vector>
              <vector>1.0061849931235163 0.006165944556700907 </vector>
              <vector>1.0362980670207282 0.035654811936323284 </vector>
              <vector>1.0055790731495928 0.005563567764706757 </vector>
              <vector>1.0077900565916225 0.0077598707656199115 </vector>
              <vector>1.0126045134425363 0.012525737824536365 </vector>
              <vector>1.012729360436809 0.012649023171254761 </vector>
              <vector>1.0083783342054145 0.008343430782899895 </vector>
              <vector>1.0546460449153068 0.053205208184545244 </vector>
              <vector>1.079514539572419 0.07651143968463292 </vector>
              <vector>1.0114851702595897 0.011419716380856614 </vector>
              <vector>1.013161189379834 0.013075333417486087 </vector>
              <vector>1.0058498586340199 0.005832814648634982 </vector>
              <vector>1.015354198285038 0.015237515447659243 </vector>
              <vector>1.03713277601463 0.03645995963806425 </vector>
              <vector>1.0184492933071188 0.018281169787171977 </vector>
              <vector>1.0137544613211396 0.013660727247804117 </vector>
              <vector>1.0118681172127584 0.011798243413295438 </vector>
            </data>
            <namesvector>Centroid Size	Log Centroid Size</namesvector>
          </datamatrix>
          <datamatrix visiblename="SLIDE_BE, Procrustes coordinates" covarfromorigin="false" matrixtype="2" iscoordinates="true" issymmetrycomponent="false" isasymmetrycomponent="false">
            <data>
              <vector>-0.20576595608825143 -0.049159016698068464 -0.17823814623207995 -0.05056000338055247 0.03288173602678548 -0.06971702009181271 -0.16522751070007208 0.012093965777381723 -0.1269829454493443 -0.023418771617779964 -0.020576882646843753 0.04128529018277155 0.00471243776822105 -0.029467218926298357 -0.029343889501874883 -0.03259947268945364 -0.029280482818250696 -0.03269168102493539 0.03471450539191674 -0.03344462332653984 0.06451993057991455 -0.02481835795269966 0.05271144177759442 0.042885799500093184 0.09519085007224533 0.01920353884266545 0.11146901993141593 0.03093178815195807 0.11997893173713098 -0.0019436953159831464 0.11320189826680749 -0.06640325635675792 0.10734905156535486 0.04603311845071083 0.1334867796327009 -0.003985302988589071 0.1538885422241906 -0.08099853206264403 -0.1418466967822103 -0.05422961987958995 -0.09957429146506713 -0.05061382649156407 -0.0430854944953196 -0.04951761949476077 -0.15102468636679675 0.016603533651736058 -0.14132358299024378 0.009791398078208651 -0.14709979998040035 0.0021338202399559456 -0.17197576837207884 -0.007974826748720267 -0.17835089923253583 0.004382551077278137 -0.06305721701538884 0.023831456712475295 -0.09082935488719175 -0.005529058960260291 -0.06640778640843867 -0.0275419462310958 0.018995332970813773 0.02665159075056091 0.053676697535711276 -0.049644225755030566 0.035071103873104616 -0.006953079718648182 0.048219042597637186 0.02845070986424532 0.05933260860694958 0.05361908335726114 0.04830092433326965 0.049654149997803536 0.06885468779693102 0.04059671096728555 0.07356289858020189 0.02928890594866418 0.06752525039297412 0.002089111498959389 0.10368718315588947 0.02392175926931088 0.12446874183304804 0.027552230908884864 0.12738550705589857 0.01480470764440834 0.1288761270968019 -0.04211747411259058 0.12814065450786735 -0.059873479075387 0.08517415880722856 -0.0565684358051464 0.08229659995350275 -0.015473684205460251 0.07679074124282802 -0.07939088675969357 0.12274402833371333 -0.08267391515473592 0.1446652438383593 -0.05889502603576101 0.14361704777363896 -0.0331354799627375 -0.02531777958722903 0.04975309286748979 -0.17200896263744658 -0.024694342982826346 -0.1463595461188793 -0.002492280174188965 -0.13390447835460326 0.006770030581711982 -0.10752755460677318 0.02261875754447692 -0.06835843711155283 0.03842994482893734 -0.19989160588035618 -0.012247477476163077 -0.1797924542646329 0.012117552137166514 -0.15803735574557365 0.02175228367987095 -0.14176308118806702 0.02993091547589637 -0.1151373672630905 0.038129043298612844 -0.06147909377138916 0.05043604191283049 0.006340928854443731 0.06411044130543858 0.05129645772714541 0.07275462127433112 0.05241853114600408 0.06881624512040253 0.05625959335165887 0.0626003166803706 0.0696602369575825 0.05584073403130074 0.10975001987059099 0.05351295610127181 0.1404300009699548 0.026477440437483603 0.15793106159194384 -0.003541871610528137 0.14999257223201096 0.0024598709167918745 </vector>
              <vector>-0.23783529196792252 -0.06140128543984022 -0.16801032764447854 -0.06974277256172 -2.724193134664389E-4 -0.054006565643527286 -0.14984975191897015 0.02602296540869659 -0.09445424354878684 -0.010400577945050985 -0.06547889973418453 0.019169481888476343 -0.04171818560949794 -0.028977209383138795 -0.04278287012452427 -0.029102037860875306 -0.031794723755336006 -0.03188479509440403 0.0013146902187172872 -0.023952843118862772 0.053422909028549334 -0.018592503252522978 0.07183197921464503 0.04680745582456572 0.09872045715845815 -0.001247021088014064 0.14764649093683152 0.02729816557131928 0.11848145929132871 -0.023544511141086348 0.08878645424278919 -0.054926402300174246 0.14489910931128147 0.03713663685643772 0.1262129868621019 -0.02116505742377905 0.14767395902795724 -0.07599284816775212 -0.10748983124275353 -0.06864246969358093 -0.055656569407670275 -0.06327585612791797 -0.014593065569582033 -0.05887144157454701 -0.11431509996206587 0.028369133870416577 -0.10961224908773931 8.651589082099061E-4 -0.13245911847115946 -0.017273762645364198 -0.16853573841507558 -0.01702409121692798 -0.17929758228969275 0.010124181803577641 -0.07902779544703226 0.007750984411861673 -0.08620107178121285 -0.009844706456296046 -0.05880987371754618 -0.024518946730861475 -0.05374324796929751 0.02234446278845601 0.024290353060041615 -0.024544799295902014 -0.024414575871008457 1.4171935819018433E-4 -0.03042677346369336 0.036660382213486824 0.022677792099138193 0.06030415454849648 0.06482428611073907 0.056817610301626804 0.0850654160438981 0.036107857153926046 0.08844461690996899 0.016758702682811866 0.06941391649004298 -0.008817086211363942 0.12177689270576775 0.0228027505620072 0.1516767178375143 0.03063976760140679 0.13643868704333642 0.012250912118031795 0.12256992561175933 -0.04857996872985691 0.11699951068821898 -0.05448333540083439 0.05727607724889111 -0.04453597603275308 0.07664585372594622 -0.023333291700056512 0.03870650904918086 -0.05613252560962502 0.09976723483029717 -0.06563720657264885 0.1379799750403743 -0.06104518043058805 0.1325936678063864 -0.04641804996149784 -0.06887081464391072 0.032122258314133734 -0.16144990431325787 -0.04116147726106245 -0.1360542982885595 -0.017626841457616615 -0.10183100514697348 -0.004433626648708229 -0.09541666207146414 0.01478619352926616 -0.08253532558475804 0.023991636125991766 -0.22642014364488172 -0.008625366574588803 -0.1772276143139451 0.026759596800550307 -0.12483193515140935 0.04502438397777581 -0.10544251651578598 0.04567176351232728 -0.09502960142144895 0.045847303589707636 -0.07866939625573627 0.050376952280562756 -0.050037933623201795 0.05616538108372603 0.004932041012081135 0.06368006045122838 0.08555745455780854 0.07622054541821922 0.10115409041135959 0.078712316454774 0.12547417091401425 0.08230927902924912 0.1620034583779452 0.05485404461451898 0.1962058099610065 0.045118235287797764 0.17014310368933896 0.013400059949018769 0.15898840077031412 0.01634994246249747 </vector>
              <vector>-0.2005424879482483 -0.02171052231153135 -0.1944765197252974 -0.025964870452194738 0.02791331309480307 -0.03948171573349825 -0.17961940048772299 0.00929601949620858 -0.1373150862699191 -0.015593028201523477 -0.017402536918988847 0.023481823181559232 0.006939838287447009 -0.027035597913017528 -0.006751833816635443 -0.029751357485451827 -0.008948913553970629 -0.032922966456903145 0.04734884125976727 -0.02154675859071774 0.07364962912206027 -0.0183987358027936 0.06497585640021716 0.032737435914449296 0.10586805470291265 0.013736172704615381 0.11779868455307836 0.018197947698043143 0.11440404215342316 -0.01128317121664098 0.10883248721984529 -0.0444767770162704 0.11156071965604311 0.02936333975146377 0.15124447502102398 -0.008645015154250861 0.13638294575970653 -0.058925577348707875 -0.1599914195360916 -0.037727982045754914 -0.08836887095592687 -0.04504984290690255 -0.026093148825681596 -0.04388096274070925 -0.16044370275390396 0.01096409145870133 -0.14930984630648048 0.006984497708656778 -0.16897443784834737 -0.003179612631571564 -0.18855637604015812 -0.00746599768659717 -0.1909467851471693 0.004012349242705195 -0.0522335567932602 0.015522894806715998 -0.07473189584000284 -0.0027313433988003476 -0.03902197237252201 -0.027958352109833568 0.02148862550679913 0.0205420035138267 0.06032587864308737 -0.024938570069172286 0.036413530892803726 -0.005213601897378685 0.03507559401999212 0.023098617123447907 0.04859920273165792 0.03693336660999163 0.06089896911436456 0.03584539912823871 0.07561295106580877 0.02761706841303288 0.08459932682998038 0.02001048495250534 0.0816320582660877 2.1828792469926438E-4 0.10508295783419012 0.016086632162500385 0.13298746973729209 0.02197844271053934 0.1316907447431812 0.012676785965715295 0.1214374642110653 -0.034999371583211286 0.1175380515746261 -0.043155336164009905 0.09565513345335858 -0.03664815903503499 0.09801579947121525 -0.014646487115422751 0.07489497609614816 -0.050134227428404586 0.11058036227173272 -0.054896953586852634 0.13247429850620496 -0.04484276205234729 0.13792112146887076 -0.031798782557349706 -0.02787455874670054 0.030565293770042915 -0.1885716009944462 -0.017858546296227785 -0.17088604584175737 -0.0046313215179928716 -0.13978419985369447 0.007062906268008741 -0.10467182375715042 0.017211376441632353 -0.06524358624585543 0.024772303979019125 -0.20038467926860373 -0.0026762495652617353 -0.19006608440555814 0.01090023487872194 -0.16812690704257768 0.01754775312801067 -0.14807034300165706 0.022057587127372345 -0.12006018707415306 0.026351428255825364 -0.07036599528500621 0.032134983300593965 -0.007847236847753451 0.03873745201712108 0.03415523015524348 0.04443069575324376 0.06159687190206417 0.047243668968522945 0.06817079662521179 0.04251367191565988 0.0802618453239477 0.04126624734476941 0.11840491607852513 0.04807160339892265 0.14821439716695994 0.044742900961999656 0.15527139263579331 0.006366318208950554 0.1497631859487006 0.008890469886304188 </vector>
              <vector>-0.20113830727025978 -0.04911002645524534 -0.1736103313121154 -0.05055201311998947 0.012074467584477276 -0.06178062497386749 -0.16684976765931203 0.00931382504055052 -0.136037541511534 -0.01987364000289397 -0.04845418680377691 0.035244796709996 -0.01379746730991807 -0.025649831118757866 -0.028184045528341122 -0.03407975593751108 -0.028140038813516635 -0.03396969617698923 0.020780603372343224 -0.03441750001482274 0.06383783047215998 -0.02425610189369004 0.0534992777244003 0.046472002973462975 0.07764995779166631 -0.012513371188002954 0.11604347534631558 0.04107793027635054 0.12827361981209134 -0.027861172512525477 0.10068938435432462 -0.05342773801119798 0.13199133127726786 0.04239771914133132 0.15120369711889411 -0.02865167043846298 0.16248903999970293 -0.05852730119669354 -0.1482720262371874 -0.05322725330238425 -0.09645159578873685 -0.05559798972129668 -0.03909422724889891 -0.057248832454059165 -0.1340610879228791 0.022796483830929734 -0.12498051489703088 0.012872298737941167 -0.15154701719459032 -0.007111537353787674 -0.17675799887864574 -0.016664497761036776 -0.1853278338859056 -0.005221653962917804 -0.06716688065291514 0.02486552406824913 -0.08678807435052302 0.0014702116125405607 -0.05984675477062286 -0.028366903586635656 -0.006483494837613075 0.03398560748019995 0.0478132659050644 -0.048424435763565254 0.010847533718022218 -0.002261191624174803 0.020877172946461346 0.040198833281388575 0.04858014950211313 0.06070908188075519 0.05275561340022951 0.051480306024135135 0.06543170746171768 0.03810338935835298 0.07372289045593908 0.017026587987316363 0.06571296320621547 -0.01327682243436381 0.09060713451024649 0.030354819656312333 0.13156097478219406 0.030363653488205862 0.1305605005527802 0.00877407304982522 0.1278098091025154 -0.038262809398606594 0.12349202535724567 -0.04707066888898025 0.08248323127724261 -0.044369631752570304 0.07768810089602579 -0.027588059607195882 0.06465065934535609 -0.06419747998485238 0.11042294995445914 -0.06453080625317684 0.15687738370984491 -0.04473932870285364 0.15305389668894254 -0.03678812647151103 -0.04266136300586797 0.04684893313984082 -0.17106872352405553 -0.032264221595369666 -0.1530697227276343 -0.011088887310978627 -0.11948698607661921 0.011693921041649466 -0.09212478854286725 0.029196189031171556 -0.0647685870691023 0.0382357392356029 -0.2003963201009527 -0.021149223120390467 -0.18366605848824916 0.0029731106733037783 -0.1448511391827746 0.02768180320372878 -0.11734662164253076 0.038048733882957396 -0.08995241930369446 0.04310904224852048 -0.05165038387936252 0.054616193425962856 -0.006770232877198424 0.06141412201522751 0.03737106091210832 0.0789309114040851 0.0572660238500462 0.06653697150276526 0.05754885195124219 0.0504194952064133 0.07615492183437413 0.060874240115494235 0.14375588994507943 0.056038251135254694 0.15374548813356714 0.021103478317683264 0.17287227669821104 -0.0013110470651488994 0.15860737834434394 2.0357097900185195E-4 </vector>
              <vector>-0.19789050021296714 -0.07097668982723059 -0.16709647537228944 -0.06816151086438996 0.020866535624080453 -0.05887564277370349 -0.16343540024876557 0.010798252533413535 -0.12131710233384752 -0.02082949284941449 -0.03847436815422553 0.04081945549579559 -0.007134411316022673 -0.013195560493860573 -0.019356312367766075 -0.021714865327407816 -0.019491052274486217 -0.02163158710867585 0.026450546701567594 -0.02411381213253959 0.05389930463120263 -0.01711452629217524 0.05671978230946781 0.05209233599915849 0.073525781384768 -0.010348018853620985 0.12770781173876097 0.02671495334615246 0.11958948675880957 -0.0364123705234841 0.10193968130265199 -0.06956677287654807 0.12130685325851057 0.06200426980235964 0.13862873308646742 -0.012003439234358107 0.15535259964260553 -0.07506660432286734 -0.1330203746292151 -0.06843760878141969 -0.07480387300594489 -0.06177120002684486 -0.025805768252640734 -0.05332492518656636 -0.14162002918585245 0.017699315737403878 -0.12882733404623894 0.005040063540327008 -0.15239336606097045 -0.010726891305894881 -0.1737012066419634 -0.014402353912381278 -0.18200761729510323 0.00316273879036557 -0.06293758737921991 0.02678750199492777 -0.0763113915898659 0.0010022497005818878 -0.04539032505655557 -0.02207549005176411 0.009755388797354237 0.04293199667534794 0.045360871580400655 -0.043725863239130726 0.02405743984525754 0.01016967174718289 0.0354328016429659 0.048910496631613794 0.05357433094407363 0.06856307805920743 0.053901660940527875 0.06098005913290189 0.0683320620578326 0.03959832913479497 0.07467574529090523 0.013940781202593731 0.05998972977198071 -0.006463975027969476 0.10508393673622848 0.012182464286773912 0.1326895998173392 0.020106549523161744 0.11799082325900068 1.379246447352593E-4 0.12112102376866898 -0.04865491553106206 0.11591780209880309 -0.05936371430547471 0.07774166994429847 -0.0567553023841576 0.06995693430092503 -0.027349302216807835 0.0669311542757152 -0.08204596006517641 0.11132666490895032 -0.08364190730536644 0.14281467846916007 -0.05583885051903379 0.14536303964758046 -0.03854321801867605 -0.04184402560349385 0.05070621645767436 -0.169382259926236 -0.03594417695676744 -0.15546823791020187 -0.01164334986805406 -0.1209544071288849 0.004645366646907359 -0.0963657539399753 0.024757401555981592 -0.07005869710363738 0.04007773142471999 -0.2070999299901115 -0.018828559240330528 -0.18507606703573976 0.015296046451807046 -0.15392034201195803 0.03080981979305791 -0.1336246813484743 0.04013041073672388 -0.10949636740390886 0.04864371977848202 -0.06907635419097662 0.05836246497455335 -0.009136621669858246 0.06810202848801544 0.0405752140486056 0.08596336901772034 0.057427710434052016 0.07688864261969564 0.0614952665826762 0.06806979095319396 0.07479076235343898 0.07804027296206308 0.11292706027729507 0.07294542210836391 0.15242051886151417 0.025274955395352842 0.16797410487718414 -0.01871012637812895 0.1569031287157705 -0.014097563541828442 </vector>
              <vector>-0.22682490341111716 -0.04044925680703558 -0.18149737428598853 -0.04208586882256418 0.02261083543273887 -0.049936849281577725 -0.17646450688462845 0.012077887460954251 -0.11559824881122799 -0.019256391410222184 -0.022641267150618302 0.04053180134240273 0.0032681106437589657 -0.023529590336662555 -0.015902815546362747 -0.031031410968865726 -0.01584773402108179 -0.031111513603675485 0.032098254204870516 -0.030109964831571235 0.05520071619575961 -0.03313231623098137 0.058951020149543135 0.04195586140307293 0.0862850357429702 0.0030055795941907396 0.11456604637677067 0.035285652988817834 0.1259968848209482 -0.014637471822503842 0.10917872248519836 -0.06629968441543473 0.10591567163705559 0.0463749696110663 0.13786806468175744 -0.012242867261938403 0.16042715901219667 -0.06997476531007985 -0.13208238894454707 -0.04694606428755985 -0.07916874249433467 -0.045035867361961815 -0.026819164119612965 -0.045065649944515264 -0.14935089317825867 0.015833810003255122 -0.13303549931400865 0.003558030926846676 -0.14874258043457517 -0.008622310772711694 -0.18252050724803662 -0.0074209329990974834 -0.192179108233903 0.004035159108881383 -0.056650504595059104 0.02367098959120147 -0.08361228836585123 -0.0010473666056903409 -0.04813868941469396 -0.024547989375496244 0.01731066053724974 0.028811067255093303 0.043114345756843774 -0.043338301219926975 0.03143618867777018 -0.005300669596067843 0.04293508792597101 0.02756033069354904 0.05448743654470106 0.04244153156966679 0.05586377215581457 0.04347119532640112 0.07461157910652993 0.039225531034017075 0.0818600480648362 0.021592288924558167 0.06664062361813133 -0.01431008876656574 0.1023626595610568 0.028061254922636995 0.12242464724355027 0.03283588534698448 0.12366447124069214 0.016700062642235763 0.13619745617414544 -0.046736918877368076 0.13222775601918377 -0.05778447544163344 0.08185202488436781 -0.05494760569760605 0.0782797657113108 -0.029371402580608275 0.0671128058618229 -0.06481563660724841 0.11953435350728447 -0.07206580261117215 0.15381600277109223 -0.055002314584589 0.14595641856093033 -0.0395192096760599 -0.025671115999947276 0.048298668497814085 -0.17786293326409724 -0.02127922377406304 -0.1501081823484293 -0.010918569254208796 -0.12405758238317645 0.00272409616925956 -0.10250041091676422 0.027545077964061658 -0.06404714448185236 0.04036840699696116 -0.21922912679775333 -0.010234541958057924 -0.1938069066469731 0.011106478981561096 -0.163152983702663 0.02423077720923542 -0.14026883116432098 0.0305652779501697 -0.11218516565978141 0.03709522992910153 -0.060150818587901105 0.04775222940901576 0.001681036188001239 0.05763587996318047 0.04414808295142881 0.05503778546368943 0.05702643755884084 0.050729778035718855 0.0614550061768716 0.05205532958757237 0.07273725965712367 0.051306736766676 0.1053435347894323 0.048150299202145724 0.13532004179216572 0.03994532352902791 0.15465814725194357 0.017462074370307758 0.14369424673490536 0.01907055332399101 </vector>
              <vector>-0.19438366570041266 -0.03229024142070941 -0.16093766719379177 -0.03178418071523078 0.0394461633722899 -0.05809711462757911 -0.16803260549109816 0.014636164319329235 -0.122351998356353 -0.006900019257649437 -0.06267838134971745 0.023366400827319875 -0.011558571185086188 -0.028315564003260695 -0.011927461026300493 -0.028446647859049077 -0.01687626798871209 -0.035357342683584946 0.03018970437052561 -0.03989251537624476 0.09190435398631173 -0.009305862246806448 0.07649898161607652 0.0476678629618381 0.09512668562037248 -0.009718605653292675 0.1145673435733324 0.018744672570939848 0.12139090801913026 -0.021887826223239912 0.10470425737480198 -0.06359675277208918 0.11744851077188173 0.0306298655589789 0.13522057459345924 -0.017447990258542285 0.1364938844556503 -0.07190163022074297 -0.12038152443060635 -0.03563802376402864 -0.07137603287447294 -0.04128330768768029 -0.01970184641401982 -0.04838380750182731 -0.14755922907949892 0.015949541302282218 -0.13378476099501033 0.009841228131143196 -0.13550943259877135 0.0034087392772023523 -0.1670567405315004 -0.006548199313723815 -0.180967106217269 0.003015752354309457 -0.08875536280472113 0.014887528802596774 -0.09948686235884664 -0.0030942796814823845 -0.04673161671696059 -0.026947296306710007 -0.026331114907607707 0.022284621301877208 0.06989158557523607 -0.036983762705169426 0.007196798564265217 -0.01052100290125852 0.00476153540823384 0.029308218902514623 0.03564468580631962 0.05959962562318935 0.0671117680598924 0.05804438522835237 0.09134989189147713 0.03288226773668622 0.09922440967284754 0.010842946441964157 0.09581955427910419 -0.00212776674394451 0.1061935270641006 0.007755597726426687 0.13404238010609873 0.022515546729785774 0.13771016560723584 0.0015432481372834143 0.11424018918908238 -0.046585986365138846 0.11425795116352508 -0.05872336029698092 0.0843263019212723 -0.05046807006257921 0.08941666661813809 -0.018154572117769836 0.07936420970637084 -0.06810415231871711 0.11183712882058343 -0.07522045494146729 0.12909479407078947 -0.05555832082354979 0.12614143896449675 -0.038814911100543026 -0.0634366611495183 0.027735399396153774 -0.16038008037474194 -0.0162701760448538 -0.13458718998863606 -6.706118074141926E-4 -0.1288881556180279 0.008243371057288246 -0.11768510392701328 0.01831573324244791 -0.09397968238821425 0.024082912281311743 -0.19480818169966269 -0.011331477167911497 -0.184445823481273 0.0101827220643276 -0.16084458213447195 0.023087759635688772 -0.14542590389940985 0.026676036857528753 -0.12575127005600095 0.02698206464653418 -0.08927168814890649 0.03330256561056125 -0.0409217110425034 0.048815398602054964 0.013125950376624505 0.06836950244988461 0.06994808394064697 0.08409489884122912 0.08180331110925568 0.08269305707849588 0.09806778871840106 0.0775834399536187 0.13151016698405693 0.06101685070771876 0.1503015458155506 0.03787367358837125 0.16446506184874032 0.009993469552774172 0.1569760230929591 0.010398763470762767 </vector>
              <vector>-0.19967528312955568 -0.023966277138064925 -0.1715030177205296 -0.022846460267208896 0.0445759333352377 -0.04463240442525505 -0.14803114690740687 0.01946419156673448 -0.13493989408402882 -0.015368699839208595 -0.046425196655190494 0.028902371235827888 -0.009884302633275876 -0.02215255285309966 -0.01825395561320475 -0.02439383270954781 -0.018147924998005188 -0.024548043840339 0.03015392862238168 -0.03142415842845745 0.09115036789311344 -0.011713858228645912 0.04578244620149388 0.04548272924263433 0.09768748971757965 -0.005397708748247508 0.13090893566313905 0.021065264533656224 0.13796611949888504 -0.015452375034045951 0.10093771074045035 -0.04736500579892411 0.1273959739214896 0.02623095297760746 0.15343858615608919 -0.014660684981954025 0.14581864303135605 -0.06484478772520133 -0.14166270669874562 -0.027101359049775262 -0.08101728105496882 -0.030443404784546498 -0.020503376735129437 -0.03648762016258519 -0.13423930118630958 0.01808811573636922 -0.13648389608235445 0.006891294721440042 -0.15286334184208913 -0.007495051284244561 -0.17588833004963364 -0.00812060162668379 -0.17146589298923823 0.007087911912051499 -0.07585037278767606 0.012608426473264425 -0.08884009016325706 -0.0029241329615624645 -0.04651268165246851 -0.02020068538439361 -0.011712397288609361 0.023110306920614603 0.07157623890869692 -0.03653904043126172 0.00939962466205691 -0.010013797057752905 0.005479734505947566 0.024413840763848702 0.019021499772553574 0.04251477621474167 0.036318431681837036 0.04716724081368385 0.073855891920062 0.043291727637995596 0.09380395982961365 0.02514003516498961 0.09671161361523763 -1.9568813920496815E-4 0.11314904751444667 0.019685692418373393 0.14026162603622921 0.01271844725484084 0.13967679199357638 0.0019159861561889521 0.1371034449265174 -0.042803680836783584 0.12717261076307657 -0.049992660712685766 0.0925691804393602 -0.03644109034820065 0.09415097681351325 -0.015590324875176394 0.08149543472298744 -0.05094748210474501 0.10765933195394298 -0.05505630924635549 0.1470581866052723 -0.0528984896781423 0.1479792171342795 -0.037650727417974136 -0.07478244009579504 0.027079747221439073 -0.17177898209830497 -0.01944654493139195 -0.15500970916458204 -0.008909847792526349 -0.13172005832844472 0.003335202514232409 -0.11593344475444049 0.014667106616655528 -0.09880114648398279 0.02166163249438844 -0.19339199636162352 -0.004835979318698003 -0.16390505416739973 0.01526824217725304 -0.13496100686335596 0.025898448751059937 -0.1300726054539511 0.02785287205817895 -0.12685009252384774 0.028660573439886424 -0.11673115843025085 0.03025927160518295 -0.06379053676679906 0.03889223237402177 -0.005784779497737549 0.05021937937779869 0.03772243315343937 0.05820198169366139 0.05065967575711909 0.05984700239306538 0.07588929769871938 0.05905315273433251 0.14012925373071078 0.045213477720373055 0.17741921273212863 0.021428753460370997 0.17620260199558463 -0.017294874221663127 0.16913194761406836 -0.0131621459922095 </vector>
              <vector>-0.2248106618613079 -0.060456477335122216 -0.1629169913096374 -0.06633387055166604 0.029852176874048324 -0.05157131026277388 -0.16239812435855921 0.02634053861225616 -0.10113921990250567 -0.02006924279261599 -0.06114638166702178 0.026898459726390923 -0.033372891087959634 -0.033675038265224055 -0.03402589607480489 -0.03390708081142255 -0.025962444675464158 -0.03211985870029143 0.005678888784106196 -0.02364547485100033 0.06641548336605967 -0.017122920121550804 0.08247101113026215 0.061605855695621624 0.10144228139396223 -0.0037633349801660075 0.12417452305919387 0.024701417850760108 0.12229692451688465 -0.032962805987569566 0.10246255064591354 -0.06358956151817444 0.1352972624188409 0.04493408650692379 0.12533151894265696 -0.03162514416002417 0.13645664227718837 -0.07457577665427706 -0.1069412106007158 -0.06563293838351303 -0.05646436735565478 -0.06890274141494 -0.004824196663899825 -0.06406023003662706 -0.12496566141256608 0.042857431246755395 -0.10982475292148508 0.011497579689594618 -0.11900713443456061 -0.006531057378596411 -0.1668049792959026 -0.017497822468471945 -0.18197017408585886 0.0022295333533251978 -0.07843474733539757 0.002913913907576754 -0.08473770263265284 -0.0174883676955509 -0.05497526108254709 -0.03880121727938076 -0.05195851045041263 0.03263195657019544 0.04150124024721611 -0.02528044112382491 -0.021300441701344746 6.565680793752114E-4 -0.023087043215037902 0.04916817548322214 0.02269836936251872 0.0798021673620929 0.07080493182431784 0.07073933015966093 0.09365710718776182 0.04732234709434554 0.09188824411587007 0.023677485307404128 0.07737443176607224 -0.003526849839305681 0.11377229289049995 0.017939651378081296 0.13431706863707074 0.020312888306402682 0.1270196362036631 -0.0022628312052598333 0.12591332373651498 -0.056035931214645486 0.12229132234987064 -0.0645092187496791 0.07652716119285226 -0.04875176386173443 0.0834567694990348 -0.02302989122783323 0.06874823329099317 -0.06044254472465517 0.11067692955973503 -0.07428763547351311 0.13693013975597249 -0.06288133137604898 0.13509967962144523 -0.050859695823017276 -0.06744937766503253 0.02603230957175242 -0.15898486490700156 -0.03827479782816243 -0.12171315853937237 -0.008999559595705885 -0.10323893427570663 0.004040297540343744 -0.09349166474677453 0.01447743403612083 -0.08279780149376591 0.01888098206158723 -0.2140694199200144 -0.02119624810329103 -0.18428568964636918 0.01673134269869279 -0.14285582380018635 0.0535328736654801 -0.12124046789589352 0.058841328031806105 -0.10693830380455592 0.05911124289461048 -0.09004965053816387 0.05957944439668525 -0.06131492838084869 0.07213429712618999 -0.006607362019599841 0.08627328015856808 0.07436745849710143 0.0784740880525774 0.09119846791790327 0.07700777309724101 0.1090259548108021 0.06846187126805098 0.14343548182426016 0.04879130672345644 0.16897782913922862 0.034323399572771654 0.15151135044280542 -2.7954785591248824E-4 0.14303355447595537 0.0020279024256278783 </vector>
              <vector>-0.17976672787125977 -0.04977723297142319 -0.15214713758796314 -0.04972831953229727 -0.007455418516013025 -0.0537928131638589 -0.15365847813079953 0.0023180645353595535 -0.10732524124765834 -0.018457018360684446 -0.07792995991535172 0.02935483006287507 -0.055354972053021825 -0.03415233360457994 -0.05686929282689588 -0.03469035967633039 -0.05665060415242175 -0.03500848714751835 -0.018532833879564795 -0.03762877186612338 0.06089491619044503 -0.03649703554277496 0.08360541421676032 0.06617488207842079 0.09493893892405411 -0.013867868954336688 0.13554127220817516 0.025700639570242705 0.12870961372126521 -0.019676982508309456 0.09374156187840547 -0.061258184649107005 0.135475359733823 0.03320356023167277 0.13059089207746827 -0.019304479512367394 0.14673384202203157 -0.06754230423695318 -0.12147093594341046 -0.0498972516148963 -0.09021142289046426 -0.05051408406964626 -0.055200961914978884 -0.05119871641120746 -0.1216364243799471 0.023268304388664875 -0.10603339041257241 0.011249533451380847 -0.11215371038675302 6.921143941909652E-4 -0.15045641026927 -0.023119527942593157 -0.16496548491049748 -0.011617565795052059 -0.0906103118864008 0.007041698672312668 -0.09541527466172385 -0.013816654233631032 -0.07610638285950627 -0.033943054237223234 -0.07190467988672458 0.034348409168200034 0.0251588029462936 -0.04022649365696098 -0.041181126116426936 -0.008846433251025687 -0.03990007986157574 0.049593332968142195 0.02374313521109072 0.08119199424922449 0.07487027537121531 0.07503970568683034 0.09436506796998388 0.04801012678609618 0.09181589521928907 0.014336017007193764 0.07242008362297685 -0.023220610109815958 0.11202058816370086 0.020997924474119117 0.1526986743119266 0.020163472966609777 0.1437134893010999 0.001497574482004587 0.127792375060192 -0.0474430409572805 0.12218351850510915 -0.0578443845484318 0.07067516292466494 -0.05325070381235131 0.08161938811590333 -0.035223299179942935 0.048538870077798134 -0.061433709016513634 0.10217023058727247 -0.06776663495721413 0.14623168483559 -0.053768350683324195 0.13877885880366855 -0.03979764821629472 -0.08096282410126045 0.03259631616894885 -0.14614216298296545 -0.03283935198593933 -0.11689063477440653 3.841693503785805E-4 -0.10293171068069465 0.007274761416160047 -0.09671245902083617 0.015014468621650739 -0.09113842050545867 0.02349769785497382 -0.18007557824113896 -0.026695036639798452 -0.17053726969757194 -0.002898618521971017 -0.13744653585358726 0.020935101257845336 -0.11836668203318583 0.03447039152236729 -0.1048459738875548 0.044379304246471865 -0.0917516187210643 0.061654086310065914 -0.06607680936372133 0.08804340201555132 -0.0014353482072685993 0.09506089938792311 0.09679087089755307 0.0795275271023089 0.11694638686083841 0.08078938749237573 0.1455369107608441 0.08473156803705015 0.1728066941172661 0.055447628525019124 0.19342388294347995 0.035344468270909354 0.17654698228468457 0.007260051675417097 0.1671716507670466 0.006149947138820545 </vector>
              <vector>-0.19088042139573563 -0.02865899559301584 -0.18027939476461777 -0.030858245776707226 0.0361470714319963 -0.05662740022087486 -0.1709803173990785 0.017574056755362874 -0.11436939668979593 -0.006744478236162761 -0.0208313731446507 0.024848361511276288 0.007023615454508434 -0.03081878509344133 -0.021781925521339958 -0.034005360668802456 -0.024083137854746743 -0.03623051520423176 0.04565773684669971 -0.025302185737835086 0.0666965399357884 -0.02063979263417816 0.05861895951742139 0.03832654737013552 0.09787965485597863 0.01316624064455505 0.10854022580539432 0.032126740182918764 0.11235092428575527 -0.013277668295272119 0.11581620091982786 -0.053764125000323376 0.10740803117606619 0.048870702916914616 0.1426888845050613 -0.008549091709539878 0.1466125074646425 -0.07203660150720113 -0.14103181187025002 -0.04643792013821434 -0.08243998723866676 -0.0592437075091431 -0.03862699682629493 -0.05947097161026309 -0.1542257577293993 0.02309619156183853 -0.13762998189901077 0.015619352776347567 -0.1533104317168274 0.004708228055917838 -0.17663492420277058 -0.004959628261460541 -0.18067788142654814 0.006681280695687502 -0.05368796350230536 0.0103280609307527 -0.06594404547022899 -0.004068908916540031 -0.04192952681745783 -0.028145939451190025 0.012677879518124015 0.017333161799749572 0.05704443391253635 -0.026028665954893025 0.03178700735254914 -0.009707406931308322 0.0286572302788404 0.02147641186976236 0.040300781572519415 0.04179969431327762 0.053026533284261344 0.04279003828092817 0.06915109277388472 0.03546838094315137 0.07407834199305394 0.02508960699061686 0.07210301166973812 -0.0010400216441692842 0.09965586954033186 0.025685254943012718 0.12821498461493225 0.02961493514717439 0.12753267433115248 0.014623237702162829 0.131014004896625 -0.04580740058185382 0.13020713614267485 -0.055441459575767196 0.09856678680860294 -0.04324667877566371 0.09631494126615657 -0.017353836778629693 0.0810306044521558 -0.06585907936225693 0.1207200684170173 -0.06623007548556464 0.14602881057831077 -0.056273412077074196 0.15039398952716226 -0.038574008434561574 -0.049042537601482424 0.02600144606679053 -0.17590259034480668 -0.015926133330482553 -0.1547954646455285 0.0022465808262498548 -0.1274919564671508 0.014057503419468952 -0.10522630532785403 0.019583023150005076 -0.07920030267076016 0.023041711665250514 -0.19057506728522405 -0.004134162517048658 -0.1814255551753369 0.014882729651070835 -0.16537689620686663 0.030207448642623733 -0.15292160205915864 0.037634482827604454 -0.1353939330697521 0.03823100408954537 -0.10481953228049684 0.042365437741571144 -0.04015612978308196 0.0421954854114168 0.018118225247703883 0.05032548745863198 0.05391678572698631 0.052403964786906156 0.06258637874833836 0.04893354819999638 0.0771576792984812 0.0512136922310649 0.11723415538121193 0.05918335193289682 0.15317357150428662 0.029406645677104826 0.17214958388460225 -0.006523464738868383 0.1633902334658453 8.460985827973867E-4 </vector>
              <vector>-0.20960556876163805 -0.03289010890810336 -0.18951289953633474 -0.03463533620760096 0.018903250962215228 -0.050064849293943364 -0.17108037328415432 0.006858163658128327 -0.1297703527772708 -0.025401570961704405 -0.05186696331054315 0.025270220950696535 0.007451061273162366 -0.016989344105121974 -0.03368590801543335 -0.032823287449208725 -0.033621064007052795 -0.03291759709165546 0.033224731918425246 -0.030424003563891994 0.07488906122851177 -0.03086945525128698 0.05853026332546604 0.044615722061303015 0.10620431822706693 -0.0011823997853666543 0.1335979496311763 0.02397303857015386 0.11349167578217458 -0.013348120104214371 0.1159933596461141 -0.05010929838584462 0.11824621504384755 0.03246692168739229 0.1434441928647213 0.003637643713546884 0.14260801302839393 -0.05735775948940158 -0.15913209740317444 -0.04403070975781295 -0.11328032831127373 -0.04557343617482326 -0.05362480571760387 -0.04322805867467028 -0.1266948845571067 0.016878364195881443 -0.11529769852911115 0.0116268373105802 -0.1506424800153848 -0.0039395579627208265 -0.18907241935057645 -0.012327396450452308 -0.19680381089093127 -0.003461102606076724 -0.06962605005848926 0.019753335303665943 -0.08805507989601785 -0.0019182676840988743 -0.07469576107797066 -0.024390980233348326 -0.010402198504659146 0.030275085778371045 0.05290817963393662 -0.03650409226032948 0.019080290792155515 -0.0032321864242137247 0.015060203220449379 0.03164177244197773 0.03051123536085693 0.04457145355181645 0.05027470158229098 0.04623767482756674 0.07914923975166024 0.037350597753743595 0.09184980442774966 0.01709500851815282 0.0867341496578118 -0.015101688998971683 0.11737275405473938 0.018918673809569363 0.1386514124567873 0.025866477844051078 0.13309576313621518 0.019752822751172166 0.12189559737641381 -0.03671042537187523 0.12330868798295384 -0.047045108455956657 0.09497155742654392 -0.045376241424272434 0.09701357114684783 -0.02884532488979038 0.07427048213958115 -0.05678699298586348 0.11978360202333534 -0.06109238970724906 0.13666747202597032 -0.042876304089719944 0.13373488693612223 -0.026125250905148525 -0.042095731474946184 0.03201848491777923 -0.18563940349810285 -0.02316984033033848 -0.15427630354929397 -0.007063118483998904 -0.11002066504479276 0.01085779890200168 -0.08418857257123254 0.02348445390815579 -0.06259324696583074 0.030172961619230713 -0.21232686920233693 -0.014271214409152598 -0.19376490129127408 0.0026115198253472763 -0.14139609297445027 0.02008271504563565 -0.10890146993117407 0.02877976207297763 -0.08180966488081329 0.035587915547133045 -0.04779963423781559 0.042613871728133954 -0.014510681100493406 0.04443020081818479 0.01881281700044829 0.04877788730372502 0.052576351198691716 0.05319345678216705 0.06223993636048306 0.05513455381113609 0.07909191432036188 0.054163789132411336 0.1218665894147346 0.056358824170582196 0.1558880138722469 0.030964446174002493 0.16980884140979527 5.084414271656207E-4 0.16259183308682448 0.005551920964689615 </vector>
              <vector>-0.20065884987831306 -0.038932201459213354 -0.17389093232693453 -0.025493960279382093 0.021124818426015463 -0.04857806485526546 -0.16040528695694967 0.007565539979189677 -0.14430429337256045 -0.018764353797784572 -0.06469586194682547 0.02521263197650594 -0.03357534357890256 -0.025576049354614185 -0.03432159892282819 -0.025978863286152565 -0.0038449423773909554 -0.03687741279594514 0.02938759384255301 -0.04215936288071429 0.09082919954022703 -0.016379766156195855 0.0842977949120445 0.0465226263919548 0.10911991055915131 -0.001384909925488521 0.12981814197581257 0.014242350856199314 0.1304596079298565 -0.006839532193038275 0.0999890885462691 -0.05097582037315403 0.1293215355129495 0.019475084988940877 0.1313061688523227 -0.006440641260961062 0.11286843994611923 -0.058044091724412786 -0.14014819497052014 -0.033362561726248637 -0.07132327588881075 -0.04034292392783687 0.030085103192696444 -0.04937428703399835 -0.14460167519523484 0.010154655028688982 -0.1401401543475101 0.003751362887179869 -0.15332727096438473 -0.010707032924175991 -0.1674607845367348 -0.01383461102231327 -0.1706582530691955 -0.0023893969011218735 -0.09311718454151262 0.012814674408333566 -0.11006826686462141 -0.0019384905937487144 -0.07555338538702101 -0.02037086139525584 -0.01738853012278297 0.041674533770538716 0.06075202876364686 -0.04223775030432116 0.0075023271049760795 0.0030834460461995963 0.01448638675097224 0.04688314369288126 0.04547398252327811 0.06336819473528568 0.07505897239984352 0.05594839662573019 0.09937981998170234 0.03230830603022493 0.10370287646116633 0.013080560970645689 0.09816033669309739 -0.004079209154655795 0.11939350555981165 0.010365076939981597 0.14185703993373217 0.011735791718627948 0.14058677500986744 0.002610075079301572 0.11299895821777972 -0.030772403941566773 0.10944685800531238 -0.043862331880926884 0.08337367599385577 -0.04088168579119391 0.10032202808492403 -0.014835917206686523 0.06207477314705937 -0.053267566303694336 0.10004311453549622 -0.05719269998710101 0.11330253460703651 -0.0412200841051272 0.11830971106610524 -0.02345128721189315 -0.06951371914740036 0.0294848798208716 -0.16709777889034752 -0.021234834964973952 -0.15461919545945985 -0.012179283883524468 -0.13777431227757453 0.004495766850662521 -0.11771929980304557 0.01561463222934085 -0.09498052574011019 0.02387456099583998 -0.1919479674741478 -0.01610268185775108 -0.17101253636378497 0.006072930024842434 -0.15031144258975565 0.017892159600568825 -0.13508153623733124 0.022303805356469704 -0.11709887152672513 0.025203296712178372 -0.08638012467705515 0.03188536409351245 -0.030914139009616235 0.05001834829625507 0.026897232062541646 0.0687069743561657 0.07835621166388096 0.07558622216556195 0.09018865782605946 0.07004858823582158 0.1073237581479367 0.06198370215321651 0.14316004027770451 0.042536300052455275 0.15990688117609136 0.016154562183569414 0.15858614044679586 -0.004435534479875738 0.15468350476869672 -0.0021600783134288343 </vector>
              <vector>-0.20713393210196146 -0.020697573475902408 -0.18080678904019448 -0.019681745624398037 0.04009992798117484 -0.03974622359791163 -0.18179202517096518 -6.668106720787298E-4 -0.1421500279643801 -0.013259520721554556 -0.023927218804952174 0.024788675118214032 0.008882995841963965 -0.02643186548364256 0.008002249816637377 -0.026808779636348617 3.7612411098921373E-4 -0.0299682810296021 0.03990140735178168 -0.02673255684597499 0.09625511355285843 -0.00723248823875027 0.08487903488820298 0.03704183916845766 0.10421678278979876 -7.608323541945759E-4 0.1214572559974779 0.022800066809636494 0.11993830519757917 -0.005757210354152772 0.09221288336819276 -0.04162093387612933 0.12173729293091734 0.029687514711882242 0.12110069497730014 -0.005546968914871076 0.11950027864554075 -0.05183351761165386 -0.14500529977762838 -0.028716285821635264 -0.08403075087991156 -0.03697061243098739 -0.016554245048251405 -0.038756086178759745 -0.16608408996179086 0.004859600760710649 -0.15707818796334824 0.0038788937329780303 -0.15238240803002712 0.001381765023559741 -0.17682708682957693 -0.011945416557971794 -0.19028911192790704 -0.004494597187571156 -0.07489428242612754 0.013608273419699276 -0.10693279586448351 -0.008859744743672283 -0.03553457930638049 -0.024149832701725056 0.021218759456933422 0.02568863936582607 0.0745088957702486 -0.029453673998857604 0.03410988796880577 -0.003170502780884862 0.04001694992388009 0.02959777215986445 0.05721174975235799 0.04152448852417718 0.07853524246800574 0.04048728742404985 0.09359977278503631 0.02971363558170188 0.09890931047360375 0.015887836241299677 0.09834116218794699 7.543277201270751E-4 0.10957639733140645 0.019115667869720607 0.12604385730285442 0.018492713636597782 0.12518602671492787 0.00845545971273438 0.1099415354870924 -0.03260331045524423 0.10754302970177973 -0.043695214851898645 0.08972862169131382 -0.03134085320434346 0.10196966362956875 -0.010413386204506613 0.0741066951961471 -0.04627652603715054 0.09475062271093027 -0.04917604339970224 0.119935667280457 -0.04146292042083953 0.11797607660219508 -0.026311378685558284 -0.03102838585875154 0.03179958780070927 -0.17359527685794734 -0.014350291413653352 -0.15323866259838742 0.0014928409500266047 -0.1533423082612133 0.007070352413941211 -0.13088571427018889 0.014561687599558974 -0.08500484604250386 0.022372834435875615 -0.20608840131999176 -0.010533619013549083 -0.19592939287034813 0.0017372947156475242 -0.17794411030442553 0.010476643113816124 -0.16349936360275696 0.01530910973784479 -0.13924680250148716 0.02012822069816979 -0.08104753443483567 0.02752983262726627 -0.004612890345763834 0.03880175109309623 0.04105680048562503 0.04341109746181154 0.07960185470513051 0.04714550962277702 0.08772853512031474 0.04903915170036604 0.10019192324893934 0.04633877672798163 0.13068378174019554 0.03805216538739137 0.15035410069166502 0.023909005701101004 0.15151714051460766 1.1046298343851332E-4 0.1439821119741031 0.002374822773620479 </vector>
              <vector>-0.1922649175181322 -0.03310017461353543 -0.1630773475755983 -0.029828110992649384 0.028387197849618774 -0.051653965086081916 -0.16403106556156424 0.014146255254291954 -0.12008850786331891 -0.013725934187586459 -0.04296241482752328 0.03113845101249629 -0.02690122054562797 -0.03479818642886849 -0.027246832019236368 -0.03492099005519261 -0.023068499137507928 -0.03639063971777859 0.0041880645520645 -0.033111905086814254 0.06472980729809306 -0.03131806700201985 0.07990821770704355 0.0592077734769157 0.09538580029467573 -0.015042501661395922 0.130915307331484 0.02948889010531414 0.12966701946521855 -0.006083529902155499 0.10183537786847789 -0.06297402118997038 0.12918734413080982 0.037963927623543385 0.13025216579658863 -0.005982409787346895 0.13325580803900877 -0.07852014982428504 -0.12203343515526674 -0.03875320837203534 -0.06904487137184986 -0.043046473573083464 -0.013942148939667979 -0.04847196409618889 -0.1435583625844172 0.020661450671733892 -0.13243096384156275 0.006915033650697632 -0.14096575244129142 -0.005511629821425407 -0.1622139358606603 -0.012948224441973192 -0.17545180378587805 0.0010560914313661185 -0.07673203016942033 0.015384322064755325 -0.09123509766746543 -0.003594213864471873 -0.05211021430584598 -0.027485209965494875 -0.03289203031109187 0.027427902331470133 0.040134194597597636 -0.03796219349335358 -0.01402312455804047 -0.006925149133628493 -0.008838088713717687 0.03789442549230051 0.0361004681425293 0.06700866634132677 0.07304121920653192 0.06893718425787372 0.0806664619956397 0.04173297707502292 0.08534290339648072 0.012362465896995663 0.07786838605416033 -0.023001737561945484 0.10749355345028022 0.022086073624517262 0.14197412383709823 0.02658419747056468 0.14062859793222338 0.014003528868934304 0.11439753796589719 -0.04215433054751968 0.11784894449917568 -0.05921558904364259 0.07999478581551335 -0.051938812609875186 0.08594736259632968 -0.03327974089949999 0.07144721098227363 -0.05972003331891591 0.11049537521058425 -0.07403385319539021 0.13173199303767974 -0.0567782668826967 0.12434817616068385 -0.03323994738256958 -0.0576995524693082 0.03106094534403651 -0.15595429793532312 -0.023944470696510237 -0.13970747011050233 -0.009850302700050849 -0.12576246321451415 0.003750583976817507 -0.11185691191535134 0.017696935119500764 -0.0882402316340024 0.024021943203043652 -0.19058098747930807 -0.012830325441844391 -0.17879216229476866 0.010145697428465987 -0.154284496035404 0.024270582388644005 -0.13895178740645592 0.026257108661084973 -0.12339264987123712 0.03015416129253981 -0.09483528080222998 0.039453592514522476 -0.04461371004868304 0.04851455292117638 0.013353101213391295 0.06385211257369856 0.0796869481992099 0.07296693936373783 0.09108540294438743 0.06866257985153565 0.1065652812755292 0.06792788884313822 0.14494250006264014 0.05331680182277759 0.1677679021345284 0.030530178334719552 0.18163932240149988 0.008204311330229211 0.1675708025268251 0.017349730958007886 </vector>
              <vector>-0.24224390111324037 -0.05725241991701853 -0.18604719843486348 -0.05151295950162466 0.022160475950533894 -0.054083842050886656 -0.16930784450746983 0.008455438522293426 -0.10240554908927296 -0.019520184851330617 -0.041692388296962854 0.022643026121446353 -0.020557815784129373 -0.034845932972721774 -0.0405173400473493 -0.03722970227419142 -0.04043945961781824 -0.03734295353221823 0.004771946194215338 -0.034955321863649004 0.0755309102170965 -0.027345324050466354 0.05725779912261125 0.053541555544222776 0.09400679517594712 -0.011174665561529653 0.1226642509766272 0.011975263708240175 0.12500471666694285 -0.018511620511337475 0.10089791813116497 -0.04803553012026232 0.11594742617424178 0.02707719310903957 0.1440459227414604 -0.004802762450551199 0.15704128131860098 -0.0693499793539079 -0.1300088103015696 -0.04741143985673045 -0.07555853521708403 -0.04643080881679368 -0.04186232056872481 -0.05034013884612731 -0.1235846525116988 0.019002594078393734 -0.1073968342329159 0.014527875641362303 -0.14032979777979115 -0.0018694027232501395 -0.19127524407040442 -0.016281096530375714 -0.2038693861059941 -2.9035952221023037E-4 -0.05185600709844582 0.022218055932990317 -0.06555973949109013 -8.719564701807278E-4 -0.05409539929104856 -0.027057982560016555 -0.024958523843553435 0.013066330511442414 0.04725233990703073 -0.04344852297429388 -0.002179071068381165 -0.014004423725956512 -0.0049895755245295634 0.02655358804393517 0.015859544351670953 0.058971056964134044 0.04634500913429666 0.05865069688615315 0.07628290820247464 0.036226612449520496 0.08904491377241995 0.010460700739984256 0.08297583930562288 -0.014839719169226079 0.10778582482242931 0.005178326700435368 0.13641461852948628 0.014310541006674067 0.1358048298734468 0.002127324168120743 0.11598217873013221 -0.03101325583404357 0.10817660929703471 -0.03962964404875785 0.08953329630738711 -0.043885297430538685 0.08862576313734798 -0.02537433795226136 0.07626254295361298 -0.06781314208736527 0.1069645648360781 -0.06718481701581291 0.1389372503079807 -0.04439154096725828 0.13562783150636296 -0.025436019368125718 -0.032175674260447464 0.044929529207049 -0.18496684534427327 -0.02891002626949507 -0.1447006767407659 -0.0031798548415336372 -0.099530659077047 0.015903733452894326 -0.07088190989051564 0.028533784166353916 -0.04669224042969641 0.038542084442388054 -0.23623818238747266 -0.020568552469778477 -0.20320510437350828 0.011293127203237528 -0.14237983833296242 0.028340547898290592 -0.10797782223319476 0.036865373800293075 -0.07613128062504049 0.045008936306754434 -0.03608521836670075 0.055293999685662114 -0.017451176164224536 0.05969071798260274 0.003666221168198142 0.06435917462718375 0.0489346818914269 0.06968375492432234 0.06159596954557034 0.06795883748467285 0.08062954697181123 0.06578897039672399 0.128304775511821 0.05941773527211706 0.16966703703682973 0.04382902833509154 0.18035023746123752 0.013569519336707598 0.1687982449910348 0.012200503841094473 </vector>
              <vector>-0.19238297423292383 -0.02682370963676814 -0.17809818624865748 -0.039657569108654686 0.031929799384324005 -0.06176912796740085 -0.17388314131180632 0.007851281000157435 -0.10642824139584847 -0.008090447290701252 -0.03230132613198826 0.02690894429408657 -0.00850808229747151 -0.027846076073447044 -0.025143701342047735 -0.03621854195413316 -0.025102886386342664 -0.036277890430573126 0.027057883417291165 -0.02101695763677376 0.05551425049673529 -0.024214227361418164 0.05152568059384441 0.04771045443523572 0.09868725132378187 0.01712656339081197 0.11625803984426308 0.031508284433234 0.1081496216960475 -0.012367224332005869 0.11628839865374359 -0.05855677468376705 0.11555392652970917 0.05169211958899471 0.1445914170214229 -0.013483650305122547 0.14387600083514285 -0.08200792287787377 -0.13631915937405611 -0.06263084607575214 -0.075074549704601 -0.06985542349338691 -0.029975567230229795 -0.061223540781117504 -0.14440349405408756 0.021377534169947178 -0.12472262173810575 0.020567574193503954 -0.1398515559189976 0.009732842851672882 -0.1751500816214934 -0.008469104033070187 -0.184021572947187 -8.285491911156524E-4 -0.05637636108660161 0.01662768676867355 -0.06522028478158387 -9.94122235403327E-4 -0.04387027568173643 -0.03549272929748462 0.001652511867722397 0.02203101196066562 0.04597281845192031 -0.03356686677104247 0.020495257981661387 9.366871411944904E-4 0.025576815376131507 0.029524466094929654 0.04169244149888482 0.050737732150979376 0.04769139017844845 0.05237737143109803 0.06989188797470658 0.04471154103779655 0.07461113691787145 0.0336181491510888 0.05118565181902849 0.002518264151672886 0.10317656192514464 0.030506469038750504 0.1350622676455832 0.026587175187617624 0.13543418342023045 0.008765893482849084 0.11900126007190157 -0.05349216426185702 0.1261211871138817 -0.06349533626567698 0.09071383323647199 -0.05358133622057565 0.09384970015970359 -0.021165608964194258 0.07764459540760749 -0.08092743929064647 0.12367009674080025 -0.0831209070781194 0.1384068605435738 -0.0665014386680832 0.14094616989786996 -0.0481505173688866 -0.05270563774228877 0.03040121522737825 -0.17254558116076826 -0.020370599147729443 -0.14335109040577412 0.008492802699086192 -0.11633895340984843 0.02103353127092744 -0.097709560189996 0.027511227978854087 -0.07598122155458265 0.029535532276236696 -0.19051403041029374 -0.009483979332042071 -0.18790244039810275 0.005955350012417711 -0.163602664555245 0.025121765501277423 -0.14425329373365223 0.031899095956715015 -0.1246491069662877 0.03756102828776397 -0.09440746318483942 0.03931262478732629 -0.03570986454847387 0.04762776623601598 0.024439487017757392 0.06571797073067377 0.058036404013259935 0.064358533420951 0.0663164328088673 0.0691759093515748 0.08428436724457279 0.06097307195152176 0.12714801726116087 0.06981134331364343 0.15522895967347633 0.03676307626720163 0.16776976458563997 -0.003904570851647811 0.16105264111573467 9.153077619451742E-4 </vector>
              <vector>-0.19646377627862008 -0.023121958684333272 -0.1812443288704768 -0.03318043724687039 0.030794727129762143 -0.054738617327273066 -0.16254457004958506 0.011741682104592215 -0.1188204702516133 -0.011874229463390472 -0.034271504867391014 0.03418342120445739 -0.0019380868323580903 -0.031024752760076553 -0.01684490357879501 -0.03602705081479774 -0.01649737752011063 -0.03612371863003992 0.028083038268317765 -0.029215969041082722 0.0850421584024127 -0.020706327529322072 0.06559255350000022 0.054498428350033226 0.10827787371261756 0.010905027911290962 0.125336707934144 0.020073939230160327 0.11001662728506717 -0.021657034456624914 0.10861654552082785 -0.05714320504761622 0.11414353807625865 0.0360555603440634 0.13422592591288762 -0.016080813610928453 0.13253329638717248 -0.06432914086317312 -0.13959566314716998 -0.045416344418204115 -0.07474020156871752 -0.051712541888347896 -0.023850940890676353 -0.050745489197351466 -0.1475435159283364 0.016819498521837714 -0.13792079577056873 0.01171759141764061 -0.1511936783559819 -9.213431410023121E-4 -0.17582886722732463 -0.010157212890966796 -0.17855649986215125 0.001757971259594402 -0.06002638966901099 0.018734369169988243 -0.06985858024234833 -7.435497133155521E-4 -0.04010737712270419 -0.03113722915788048 -0.0020771755511135286 0.03014305324872797 0.06086889199860391 -0.04323772539118992 0.018573726831914866 -0.0020952490012580674 0.016639215564911533 0.03729215733801258 0.037834435280606475 0.05644164509734657 0.056670200549944275 0.06011659025333621 0.0804320058070959 0.04316228732875397 0.09153341064617383 0.02656511937107759 0.08985068349542319 0.0026043802253275794 0.11196854126976186 0.01623873589443438 0.14713107743538834 0.01875936607010236 0.1390393713531909 0.005406969917049125 0.1170509024796787 -0.04920866205327934 0.11872252577794624 -0.056784496873951734 0.09452156538713123 -0.050592193526622926 0.09986916054720163 -0.018914726697506004 0.07855229732173279 -0.06998794447433729 0.11291448133852651 -0.06558011363576037 0.128359541077431 -0.0551407214337072 0.12916404520187028 -0.042918984825271136 -0.05739399633962827 0.03605364548201247 -0.17533115056194085 -0.021511592659833285 -0.15291574482457965 -0.0030417150213500575 -0.12892695634541518 0.009973934484219921 -0.10711401641283999 0.021977672653683836 -0.08296025660085649 0.030262023456352136 -0.19394184492275884 -0.00591877838681102 -0.17621891278616317 0.007834886168932222 -0.15369939496133528 0.018371828135262572 -0.1432578175670169 0.024179257393906875 -0.1293681448412098 0.031733631908938395 -0.10296863351793539 0.039507429448280625 -0.04660402298385981 0.049112987646340305 0.011772824090387188 0.06187237283312072 0.053404322870802184 0.06173390266961365 0.06300415765132586 0.05987194577362456 0.07670337260762936 0.05511146310502922 0.11938384654923348 0.05075906398432861 0.15920509775996292 0.02844452354395512 0.16518549494480442 0.004434501225149528 0.15960740828244618 0.006537005692898373 </vector>
              <vector>-0.20518557983787555 -0.03151031390820612 -0.16032328624554743 -0.030694298644018188 -9.728598573080574E-4 -0.03559631772947538 -0.18229549198101327 0.004271251557760862 -0.11165034216630346 -0.0024790747317443157 -0.04352839159000277 0.024376088082357455 -0.005063975652815768 -0.011217588068085005 -0.005880532668067815 -0.011196555608015506 -0.0032838311371780875 -0.03399122472380574 0.01945673608372249 -0.03126131754180599 0.07903495636670181 -0.0297510932640117 0.0857379973523615 0.034575495485325035 0.09388901096598608 -0.022893627462105208 0.12245862452855699 0.007435074452522734 0.11793909698915107 -0.024404389113665992 0.09020646688761913 -0.053314855237430354 0.12431924065438255 0.016443999437077594 0.1512573278479245 -0.005722834292420355 0.12637887188058775 -0.07383834599391714 -0.10722154545210956 -0.030138120761631033 -0.0405364801840184 -0.03038433344092716 -0.004139694573918593 -0.03377082543791811 -0.17421294120652878 0.006150544499774455 -0.16348974059306187 0.0019480272244664643 -0.1650314830977157 -0.010166602606112112 -0.18391201720235928 -0.02223641998658695 -0.19389039653894097 -0.005744846639371793 -0.049520838299145435 0.021244654557384637 -0.06241620665171668 0.007373979044047616 -0.023187410019740538 -0.015423542616575987 -0.0177978457774949 0.030311827622559087 0.0479393284727621 -0.03650240247462028 0.0064806655780909675 0.001445991469156908 0.012924705204811676 0.03046232538908724 0.047448982196318296 0.05566331094445495 0.07773475583508 0.04727347121653561 0.09215428299705591 0.017976659728472823 0.09181635402946602 -0.006019331754238077 0.08184590961355848 -0.0234889027852085 0.10495098440814993 1.6312762957732506E-4 0.12653942108342742 0.013743464595167388 0.12953874322049214 0.0030701653809609673 0.10988404236865244 -0.038355434215131864 0.10266033232899996 -0.04821420392676762 0.08646230546524128 -0.045642384164298694 0.08936157981195425 -0.03363203138794154 0.05747928154290875 -0.04872313451963003 0.09154334472072946 -0.059406012315599555 0.12750781431600958 -0.04989583418827351 0.13205492420991313 -0.028454225817914812 -0.035871711448334724 0.028164707122714953 -0.16861055569863326 -0.028063378783311183 -0.16497123996113464 -0.010410738375749816 -0.14809112806765243 5.713683712921247E-4 -0.10655444337107504 0.015850525923020154 -0.0603221837387208 0.02917967965793873 -0.20819286411307192 -0.01591004337338174 -0.19578515550218145 0.005891967251820833 -0.17773722322993854 0.012150294836436747 -0.16009095393032502 0.015534120511723787 -0.12625117105162567 0.026051637464725087 -0.06480915490399626 0.04433516153875215 -0.019505266275021582 0.05639561117507275 0.02937421958632208 0.06819995179067184 0.08062548497557535 0.08299524957479155 0.09010706359908416 0.0816472294232271 0.10460325866491538 0.07442844424188193 0.136859448669121 0.058393135960404574 0.1511882872985037 0.04630591393669693 0.16598071992163943 0.02632483040787322 0.15458937234879716 0.022105298384163457 </vector>
              <vector>-0.2004081489886028 -0.02237257845029594 -0.1854981599906059 -0.02918033153811029 0.03802854801490495 -0.05890814910056287 -0.17250772869741454 0.01627089142795303 -0.1176291448212615 -0.005804299646328517 -0.02203074214638631 0.027791950050549942 0.0031725454220461876 -0.031189438170398393 -0.013296867587589406 -0.0365472713165769 -0.01826359194242613 -0.039768600783876985 0.036686974705437525 -0.030147495223122524 0.06345268768216987 -0.025134419351544573 0.046876904655495745 0.036464002283030275 0.09809123888031797 0.014321940806392283 0.12105984051919785 0.02880973410706753 0.11084816776922163 -0.0025090988521868415 0.11857765290904496 -0.054340351655897796 0.08923604794243026 0.045649324524724894 0.15577748240356942 -0.007277430349322336 0.16241171333554152 -0.07249083064302052 -0.14354302457891588 -0.04699497092286517 -0.08114790185000861 -0.05607902516379624 -0.031413606825138884 -0.05326483668828534 -0.15181683673688323 0.01829413317521847 -0.13648599048160465 0.014224103722682077 -0.15316449727426365 0.0028994126258675146 -0.18015793554453405 -0.0032736090180035295 -0.18626421803767207 0.007166866092844917 -0.05442797462149088 0.018567847878726795 -0.07168034398360557 0.0015395429658026233 -0.04070536629791125 -0.02975132170592325 0.0027135163920721608 0.01865809571627972 0.052443000119636804 -0.03055249428724552 0.02261658845455244 -0.008585616491272869 0.01836694484360573 0.023026229533202235 0.03247179687129732 0.03932473760551756 0.0441597585396502 0.03698597231226028 0.0561423173878403 0.03557568769904425 0.06732965076169674 0.024604677984073092 0.06506345185650726 -0.003545696355228268 0.10187434431779252 0.02580466511480206 0.13868786368880384 0.025511205490485682 0.1452437302148304 0.011442384484671927 0.13189742153137726 -0.04028562683969439 0.13514281455780858 -0.05371262617951354 0.09696732224545575 -0.04558988599652955 0.09797976314636796 -0.01738761401928828 0.08342897557164244 -0.06745463114007233 0.1283741769522863 -0.07145202994008779 0.15471679666545768 -0.055898687260967084 0.15022784597642674 -0.035511221694549996 -0.03264426347715613 0.03342710692531643 -0.1783404939515351 -0.01574752796148116 -0.1549250513866186 8.566584974299754E-4 -0.1269362628878716 0.01456905054137544 -0.10000887858743747 0.023115056350605935 -0.06662667721433128 0.025777460086753433 -0.19831257556823328 -0.0017638527286631088 -0.18603179146606247 0.014250257071160354 -0.16311530693195112 0.02825600273808598 -0.14496317318700197 0.03789669112542468 -0.11970743366970125 0.04049456865806276 -0.07486102708916809 0.040097231066222885 -0.02017250665909935 0.042943032167843176 0.016649836516783444 0.05405494818132177 0.041244824500237406 0.04610746244032405 0.04581268768398567 0.05052317527494389 0.052745601752364944 0.044289087249798825 0.09179736358398156 0.050646174173674244 0.15819002447059086 0.040375413079448794 0.17800876140262428 -0.0077562165403298085 0.1725705382374286 -3.349952139481589E-4 </vector>
              <vector>-0.1967113840502144 -0.03920924795264105 -0.16690522580123432 -0.03767755080114091 0.034878147732419415 -0.047127594371422714 -0.176215775978461 0.014954437946577 -0.08959915173547822 0.0012491118000191436 -0.046172696081063315 0.022289725230805423 -0.00633423316167068 -0.016943129271512827 -0.023809281010705133 -0.027404644560787644 -0.023740614100957912 -0.02750450436000111 0.01475927094414335 -0.009183116822146557 0.0707329312986834 -0.0175900114843269 0.06512142870476953 0.04584786307863976 0.09164541867010798 -0.009038814420389384 0.12412905607927675 0.01949685601389793 0.1329445240353691 -0.016251867026933844 0.11166304093174978 -0.0514829092949424 0.12106608362598058 0.03103017418780435 0.1334851353824292 -0.016085459254820293 0.16136714652230655 -0.06725460885571308 -0.09202416534583452 -0.05080135415365342 -0.046927958976240275 -0.049530921370722666 -0.02080591030436342 -0.047988864971519773 -0.17295395831416302 0.02099772748242236 -0.15462972440915534 0.014010797826658662 -0.1742849102958467 -0.0035680031501372535 -0.17462622335595823 7.86803012367901E-6 -0.18475826656313027 0.011575966544613318 -0.07317427184128898 0.01831627118452004 -0.084411846509119 4.7075806573554195E-4 -0.047764641155065304 -0.025161477384301523 -0.020244556273302433 0.015790382236082246 0.04799880585324534 -0.028470492269304298 0.004526823578220723 0.005518315916154046 0.007253213885155051 0.02448517676271341 0.035754990167410884 0.04557975414816467 0.05898718072031932 0.047999190111424325 0.07720270327559027 0.03437634848507902 0.08408749996247443 0.013702768100532321 0.07872771668890478 -0.010125753709348052 0.10483618756618487 0.016043868390962217 0.12507916938467636 0.01611958661165161 0.12058039012403796 -1.0518481058750459E-4 0.1355907348386212 -0.03836738712604086 0.13392798252352697 -0.050678349449212 0.08625144887495692 -0.04128067173812549 0.08105925226770411 -0.02268076406529098 0.07917842388848985 -0.05785599307708154 0.12413428907455396 -0.06213337596332215 0.15549705706718717 -0.04925887736561505 0.150962204348293 -0.03081536486014775 -0.04292421603489787 0.03079033936503628 -0.16167191346134346 -0.02175720625392969 -0.16072447824561428 -0.01839394300974743 -0.13679132970867747 0.011412814095614043 -0.1107226425119992 0.02468572134379056 -0.077064213273441 0.030765057111680885 -0.19568373121085308 -0.0023238922380877693 -0.18373226154356856 0.016543247039600147 -0.17379912878807338 0.025966496698939204 -0.15536013300449533 0.031690519230839015 -0.12487051347319447 0.033576836886054846 -0.07214866713732734 0.03761490373011893 -0.022202440694598882 0.04196089759582777 0.02009054501292558 0.05052387744556046 0.06404531566241559 0.05752991948531761 0.07350041688312009 0.056605831592288144 0.08962475094163272 0.05306679576617054 0.12978267377299849 0.04934704887529989 0.15381209023718062 0.03212526942844268 0.15957217018019468 -0.006228250175736184 0.14993424364408078 -0.0037889382264719683 </vector>
              <vector>-0.2353700912147979 -0.0682282580964082 -0.1868825968917334 -0.07505775875988188 0.002831067027466822 -0.0836221356914483 -0.14158731944076824 0.034014218626860326 -0.10558678183084054 -0.032809864170629435 -0.04259868146071097 0.03013291735665397 -0.044214519828713834 -0.05481384024537472 -0.04560430516971249 -0.055307643340341765 -0.035915763900147335 -0.05740634755090223 0.011985012575228587 -0.033343834348127474 0.0321989556284771 -0.027250149941240528 0.05476606972805378 0.06891088236687246 0.08431022164911592 -0.010816277583495139 0.12823476962480207 0.03727228198301264 0.11026050057233844 -0.032248810334185266 0.10691348609568527 -0.07106515124524142 0.1421208329178598 0.06359350562255166 0.11864070833513105 -0.013941572781011822 0.1607924527757721 -0.0952007205048219 -0.13520915563560826 -0.08380053316488381 -0.0883291803043066 -0.0888644100708372 -0.027714981023744145 -0.08800040480527495 -0.1050154402674407 0.043244122382700645 -0.10245977525959232 0.007719755497538401 -0.1157568191149243 -0.018957942554238744 -0.1595188552837903 -0.023098898754791517 -0.1577278262976016 0.01414385866035623 -0.06927745387913822 0.00712072172362597 -0.09256911187544503 -0.020851554865211376 -0.07460973489622186 -0.05646002173466607 -0.028975805758336005 0.03175208362978568 0.020036350993220074 -0.033015737879075586 -0.012830752030210286 -0.004537607382350001 -0.013782568451295527 0.04531694615192158 0.011755102737045364 0.07640438363504 0.0459305748933942 0.0779490207797168 0.07229573843429572 0.05368678259254946 0.074490208788452 0.020097031749128427 0.048225948902139895 -0.013813592949135686 0.10803821968753508 0.022103874205106233 0.13721215955893362 0.03630680047245549 0.11814480775082468 0.012378110387372552 0.11838548747886642 -0.054684508184144234 0.11981653141763471 -0.06841161254403105 0.0691586460366934 -0.05797265667330603 0.06611214290592364 -0.03525667644958936 0.05424593123304052 -0.0810830732816678 0.11653862914530994 -0.0956028079748823 0.15344908114627182 -0.06266912847326535 0.1359665493381122 -0.04162863480396498 -0.043472483473131734 0.03742565880768889 -0.1670545407294418 -0.046950520281564476 -0.1192871490104436 -0.022007393220286855 -0.09736317641328165 5.726693736111243E-4 -0.08445863133179006 0.02182829914018377 -0.06676833136300281 0.03171761044228893 -0.20687842551682423 -0.005528990681780314 -0.16050284406433146 0.03972874879736729 -0.11792994361414282 0.06580434406920134 -0.09409563637468364 0.06988181608195837 -0.0790720714834313 0.06987325225187965 -0.05639602747810816 0.07005619198715839 -0.02667457181574294 0.07955845854815305 0.0033029440923616465 0.0837827293701843 0.06453335689853075 0.09104137019483527 0.07973510443171042 0.09766460534441936 0.1064323778232954 0.10148040290072068 0.15516560556379555 0.07936211268823093 0.18506462025008896 0.05572792944322952 0.16963652000748589 0.017571695980391655 0.15476463603854318 0.019083878077306778 </vector>
              <vector>-0.20857756574929945 -0.028147297567093166 -0.1439323285332074 -0.027267761719708863 0.009669363662423956 -0.049215540975583 -0.13806896606420288 0.015938958236071117 -0.12054956751433994 -0.012033004453656279 -0.058274318148848175 0.02512594595108716 -0.03380193323578448 -0.03427241764653329 -0.03434848651115906 -0.03459497384510916 -0.01619244068921546 -0.03884542062060421 0.0050662274437810705 -0.039501158299658945 0.07533359305213043 -0.037119420311144374 0.0796718096838505 0.056934666309091726 0.10077842899582859 -0.0028930353383669755 0.13519698650424666 0.0409599091558477 0.12972390049218785 -0.01774336768264625 0.10343931967595435 -0.07517420449253309 0.13756346580167952 0.044404572540858604 0.1344101442577621 -0.014607671970054959 0.13075583254560724 -0.09181825141232 -0.10729817178795097 -0.031487322591399025 -0.056608103167960236 -0.03823832399154729 0.006502679880942586 -0.04929672166850769 -0.12142347899753302 0.016858426948577986 -0.11914231522012683 -0.0053331781395801366 -0.13595608429387676 -0.01697069800016485 -0.16752633685143925 -0.023108979922475896 -0.1721952226858444 0.003460660394537369 -0.08984710144863695 0.0032887631353589776 -0.08835154597404479 -0.004795497606776906 -0.060657356239065624 -0.028395870288748695 -0.04166631591945734 0.03500188061551398 0.040980296321006936 -0.04771733427675055 -0.02013596889710593 -0.006723518360002994 -0.021660021657604285 0.045507077318481234 0.021269196035564666 0.07521242976725186 0.06836731231370768 0.0709654037604073 0.09178885179292316 0.040472105815863094 0.09693027401763066 0.018622554317209 0.0853051346889824 -0.018758171113057307 0.1164256253999771 0.031245376179711105 0.14322121998207474 0.039073700889627694 0.13909769462907873 0.020973841435096494 0.12608901394564523 -0.06006297332026143 0.12102923102325204 -0.07297145994789524 0.07949731574591846 -0.06048957526150972 0.08816038931469566 -0.03364871422166903 0.062205941888765 -0.06239074516731133 0.1101863361633157 -0.0819528934711756 0.13058420239248572 -0.07366036044852477 0.1329024354099293 -0.05144144807558802 -0.0800919260471719 0.016909678775517963 -0.15149854989154116 -0.031733993857523096 -0.13804136265774686 -0.01838609440339886 -0.11973610613823815 -0.001890651012655318 -0.10786873763004814 0.005471577840879064 -0.10044106675452626 0.00864918815217015 -0.20301950962283194 -0.00738718750212353 -0.16909894195623076 0.02400957519536943 -0.13029364972130267 0.043463822176619725 -0.12389969672601714 0.04562230539378171 -0.12134439519027321 0.04734997262756428 -0.11625336480678712 0.05108155714315071 -0.07137434701511215 0.06128376781926375 -0.008277913953653113 0.07565954526107087 0.07240012113057492 0.0815722239754821 0.08889712940799309 0.07642291761687853 0.10976527972950514 0.07114501786462614 0.14914111685928233 0.05664393155909934 0.16552597646196007 0.0472113567079713 0.15975779502054227 0.013190497352737928 0.14981355602697802 0.02034203075088441 </vector>
              <vector>-0.23902656334437133 -0.045610402369141705 -0.17954541273856145 -0.05682654372522404 0.03383227578622505 -0.05043137290793237 -0.173247732817219 0.016372394505351533 -0.10068059505527403 -0.01680472701085797 -0.05349683050022195 0.028659435189754053 -0.008059123472937992 -0.0202208120046558 -0.015680936432888464 -0.02456804764910578 -0.01562553986345244 -0.024648591592191398 0.010737704468210431 -0.016104129902112147 0.06316685190825744 -0.023854735476788687 0.05356040081641078 0.039532091532149975 0.10431070308807876 0.005326396146484983 0.1153787956096418 0.03508412967779084 0.12966087245229668 -0.029569994773954084 0.10500002499710329 -0.06155135144591244 0.14418419994896303 0.04575622055088957 0.13354555749930563 -0.021534573995452083 0.1520442529255746 -0.07314726910705442 -0.12032359365723058 -0.06356238538105649 -0.0640357553230092 -0.06336536219771272 -0.011914218724130482 -0.06516035794291558 -0.12941075921577547 0.03403401262065756 -0.10384183465058165 0.02706528836212692 -0.12436487739339054 -0.006166402774081682 -0.17389581227395912 -0.02118482587257494 -0.18701441496543014 0.007279854918009369 -0.0664486636696661 0.018162106689699538 -0.08001383390197774 -0.0034311435979735884 -0.04346837834477395 -0.028272541848531087 -0.03301641586458945 0.017340943523044668 0.040727425577805086 -0.026828277331356343 7.503945325664836E-4 7.371149367666248E-4 -0.005902937753398214 0.02318809713617014 0.018904211466075738 0.050616603198173606 0.04702386494340279 0.04758214184394469 0.06734546105448447 0.03210480546059058 0.07492076561283827 0.020359003052450034 0.07416662622111014 -0.007460524976381493 0.10124007222497208 0.029432455489784515 0.12205112294755263 0.029255468783914728 0.12389797239812982 0.01246205144487349 0.13398929699425077 -0.05391129209391245 0.12860690818859405 -0.06106493565188341 0.08512983578749563 -0.05019298287473101 0.09510463595626413 -0.0271923737666203 0.07192981914046895 -0.06299135153093102 0.11348324993664277 -0.07056767693014418 0.14917873406068297 -0.060064699267319124 0.144383981648173 -0.047877946057557984 -0.05611278624886569 0.030492893433909 -0.17269708898390546 -0.0351423557030867 -0.12737974198011465 -0.010793307694614226 -0.09807745457576318 0.024073818643942205 -0.09152054656924352 0.03168818340480237 -0.073803833310659 0.031133806018946893 -0.22582647238863773 -0.0058279967597659466 -0.19342539023474437 0.020375950173902986 -0.15602802379955946 0.038662148074898456 -0.1273671662340739 0.040423706070835085 -0.10613820834128075 0.04138329428056778 -0.07875175403210397 0.04585348488066207 -0.04668016346576198 0.05520664568153033 0.0010323346178618444 0.06111271781146796 0.059613219786820985 0.06893749201274785 0.07496021203276332 0.06386970412488674 0.10389470583832759 0.06752316187976981 0.15396457550490505 0.04114956991928768 0.16084935372903758 0.03593365969441385 0.15028341448330665 0.0067040229663734505 0.13996902594295246 0.011056418077961278 </vector>
              <vector>-0.20010042474340564 -0.033251969820202065 -0.16467619839647787 -0.027863482703454193 0.00561496462431207 -0.044112897594650646 -0.1472500168964626 0.017144779633412637 -0.1322676099399351 -0.013911663496345934 -0.07767372730403052 0.026838428807452068 -0.01949990960649258 -0.03680020752692161 -0.02198428596481381 -0.03993220861472322 -0.021904934493332646 -0.04004761675155341 0.007186052029319729 -0.031621185960207 0.06768186506080821 -0.023037167121851103 0.08753108969740511 0.05007096711200819 0.0876966519750421 -0.01786648404400066 0.13648326360544472 0.02232790866715044 0.1315311634238637 -0.02310581522928608 0.09798629462125984 -0.045635953434464416 0.12437049992472207 0.029706764961356436 0.13535997902791602 -0.01479037889898882 0.14902234742718823 -0.05909197503026408 -0.13407598515937497 -0.03462731437225136 -0.08408267589420487 -0.04285428895237724 -0.027360820340902578 -0.04688551929671021 -0.1311918299432953 0.015464629937855634 -0.13300547290711687 0.00586205233500285 -0.14718587729811206 -0.010723638673349491 -0.16747279535582207 -0.014707324689267168 -0.16832519842643226 0.0027688607472715725 -0.09811733463925848 0.013182934614448779 -0.10918414928092027 -0.006413856121135972 -0.05955620372249357 -0.03420350571683128 -0.029948486909845418 0.03186796961371664 0.03982369933767083 -0.0346253953095095 -0.006627019877929331 -0.0064970309157390905 0.002900750130572535 0.03838677245535386 0.0475300513741308 0.055136740397494034 0.0809855716289245 0.050521962304524395 0.0933990772407202 0.03440955788965755 0.09600758592012179 0.005672104732673641 0.07462093608300781 -0.018335593874333818 0.11272759962154684 0.014315177558586793 0.1426945665495601 0.026218446511766063 0.1387529883449309 0.009592550999657275 0.1308005038713586 -0.04516691630616029 0.12436719108217638 -0.05033719933620273 0.07860081783180317 -0.0356876763487702 0.08092137762786634 -0.027037241678317156 0.05624388728923872 -0.04869624771495089 0.10512907268262933 -0.05749738828795409 0.14548757541491641 -0.05018291532133991 0.13930633325738997 -0.04023307471318419 -0.07794528646500816 0.030621390971089613 -0.1614378422100492 -0.025433368351971915 -0.14906447652400048 -0.012371610212097522 -0.13303698511411702 0.007501782171030882 -0.12026721824414317 0.01962756161761848 -0.10127931006530227 0.02475721695913586 -0.19021934781550637 -0.012583034677564112 -0.16252246056872174 0.012727568025997569 -0.1322997908751411 0.02536200968789932 -0.12166183435497122 0.026475242006646714 -0.11241969553696461 0.030563150128007897 -0.089899543266751 0.03492404640293685 -0.03915366370692499 0.04021223354446614 0.0268405600936803 0.05804189727243524 0.08649030182783136 0.06556953994048019 0.09593539650384672 0.06410924975991338 0.10757756257036663 0.06372977231584616 0.14135212153883733 0.06753432011767044 0.16571792527910983 0.05116214523446799 0.17118619576379818 0.014186281814135327 0.1568345915649423 0.01957512984776452 </vector>
              <vector>-0.2291596772208592 -0.04605593593027121 -0.17590150641522437 -0.03985327194472242 0.045566997755321824 -0.04388946115856264 -0.1760530612965397 0.01856811838664073 -0.09824224139402045 -0.015719282396680002 -0.05142738648813072 0.025439125150066612 -3.9053566423937966E-5 -0.017357264838897567 -0.0076242530616700286 -0.020002387684382134 -0.007556205001455654 -0.020101332244795968 0.022365406583001436 -0.014165533342116541 0.07284429273219022 -0.011873277730833007 0.057718827351889504 0.04415554806735352 0.09585525702045178 -0.0017235088597650442 0.11547076310026616 0.028739074799452417 0.11852202489129846 -0.030826827378187094 0.11113862213983591 -0.06602271761496094 0.10550361724773395 0.038748849563561824 0.12328906198552005 -0.025429712178994483 0.15697809413141045 -0.09296015118131484 -0.11249994792265777 -0.04365356292647341 -0.0485605369328961 -0.04403080799707158 -0.00428668960522182 -0.04277181496314864 -0.13967958435720398 0.03395060146678522 -0.12009945777900953 0.008611404757992058 -0.135406811423448 -0.00954116328089473 -0.1801714248189921 -0.01220299628211946 -0.19689213506959277 0.0023859271172114935 -0.059552986893414185 0.008245675601374753 -0.05992177942618769 -0.005691060459590502 -0.02935789929871912 -0.025474052324913447 -0.027051993244052747 0.020310721556339402 0.05475777147072096 -0.017980639424534844 0.0072630735527456115 0.002932896626943683 -2.51870032430772E-4 0.028731554123039373 0.019104206886682348 0.05377604946598826 0.04853670370322904 0.05106851562827427 0.06929018416544809 0.03485235468430933 0.07853105592390656 0.018744170049494926 0.0768567870071275 -8.974659013970959E-4 0.09801876730474819 0.02036206964350288 0.13791781688184845 0.02732872093424741 0.13796677495180087 0.004348410443444563 0.12829960183119504 -0.05646808027119419 0.12893056051292073 -0.06677493878576246 0.08797617909271296 -0.04727260567711631 0.08431511658040378 -0.020814815539559377 0.08377045840876804 -0.06275923810524868 0.12266221229448437 -0.0810277503462227 0.15037208750670916 -0.07018847274734398 0.13674068047046484 -0.05256646479819153 -0.05894196576619428 0.021187998613988582 -0.17107768055826453 -0.02503403194803213 -0.1371848617966606 -0.012184272485086578 -0.10915098806960767 0.0036627780575274934 -0.08740092935243003 0.016679261019944852 -0.07105848584518942 0.020848966094987806 -0.22706698365543485 -0.014665679849953997 -0.19994783749853 0.013579644344017351 -0.15700894590813438 0.0418931216678301 -0.1339525976360273 0.05483753309580679 -0.11166077017814689 0.05975883065477645 -0.08412620306520012 0.0579844640383201 -0.05292689844208246 0.054590269700503374 -0.0055083101102566395 0.061258063124862795 0.04592504116479918 0.06245825465023548 0.057566055954360484 0.060566547674908155 0.07237982152515539 0.06034379847688724 0.11619626631536042 0.06054309193913408 0.15531024178012295 0.03314387994780575 0.1784993220498754 -0.0030606662743465386 0.1643102068557991 0.00640495370512692 </vector>
              <vector>-0.19729039191867487 -0.03800475886502165 -0.1724830422071468 -0.04656965417403551 0.032822168542512194 -0.066497320198412 -0.1789756044892412 0.007651610025418212 -0.13043180563629103 -0.018888387087039896 -0.024957945326496016 0.04294453108829791 0.0049679941671521635 -0.031745886548790056 -0.013355597082383722 -0.03813081702230706 -0.01313279949219948 -0.03821335160590966 0.02998686260152633 -0.028948675050122396 0.05925344836551744 -0.027465730754066057 0.05092223904565481 0.04467822216637503 0.08657844863903402 0.0027329311589062728 0.10244364053287544 0.031842148912123266 0.13227441287252345 -0.013301437063195101 0.09413220001984433 -0.06761717066019518 0.10195952727817117 0.04816628288394484 0.1431603936847559 -0.00112337373672931 0.15999736492765324 -0.08486623788069482 -0.14131815528936997 -0.055802271512860914 -0.08766758809771023 -0.059798519703154 -0.022722682389059265 -0.05947380154414551 -0.1459486990226969 0.019524675659741798 -0.13029553038492694 0.013820368968672262 -0.1514291936343309 -0.01425063363984724 -0.17402603230143338 -0.017324290719904826 -0.1842584458504673 -2.635671381478154E-4 -0.056872079100275696 0.03038955594393279 -0.08622922692455467 9.214870901471019E-4 -0.05009745872550223 -0.032264816072428815 0.007756447207479353 0.02903883261015258 0.04698396236555962 -0.04422437238650881 0.024923238520775656 -0.0038254774954105063 0.029920045957231176 0.0328350553964943 0.04224777835198984 0.0556315229285928 0.047090086020400365 0.05045532671716541 0.06800641390150958 0.04167975859785468 0.07441880694517414 0.02184884210345752 0.06677799836566792 -0.00869649775346709 0.0997503311252371 0.022682260908138886 0.12214163012557364 0.02968181931808445 0.13451991573535532 0.01718507785235935 0.1368844301956625 -0.04849881832325409 0.1275374778019379 -0.06180218038096026 0.07170772620869649 -0.055200394941644595 0.07211151430737907 -0.024184646647498018 0.06181802255721536 -0.07598934943157634 0.10641922633614491 -0.08047524812127253 0.15440300279767993 -0.06226139288375961 0.14886190583529332 -0.03860391906106777 -0.028757784837950058 0.05582015146486861 -0.16733932585094424 -0.03364480499887393 -0.15267505753088215 -0.017803543954117727 -0.12302719898322856 0.013700929971626412 -0.0958065440161115 0.03339680740675267 -0.06252271995953473 0.04978304435270779 -0.19750233767633663 -0.009632411704073293 -0.18796270870471987 0.008323763635052415 -0.16237920667566402 0.026181544735439575 -0.13433510438683421 0.039740192658986775 -0.10482450449977851 0.05038661799084744 -0.05862262014482564 0.061930967300020116 -0.006194769034431032 0.06696333653381092 0.032202121934608245 0.06966447077276171 0.051068837264172384 0.06781297147080374 0.05595962081005455 0.0579884371231783 0.06958515159780837 0.06653609099968437 0.10728493675280489 0.05812620699518769 0.1474269484832887 0.029552512405215302 0.17313814403921501 -3.894424520572183E-4 0.16399773795286612 0.006164845365746189 </vector>
              <vector>-0.27856084121332175 -0.06782408841670275 -0.21412982453549245 -0.06279967622758055 0.00752142457593813 -0.03508538279596818 -0.2012182675159852 -0.015048782633957883 -0.07514351784027601 -0.003630971729798189 -0.01076442343503633 0.026136212678441066 0.00360629079293769 -0.005786503164073788 -0.012695126799631818 -0.012647510124884001 -0.013141784038388497 -0.018705904328246176 0.03865005020798816 -0.008450946673894958 0.06949616437760954 -0.006171660264829089 0.0895312987998957 0.04523696344676288 0.09004018711783383 -9.509948365114297E-4 0.1255344549321358 0.014244434905919454 0.10893006378181601 -0.02133534336351996 0.07652993896032778 -0.03919022405869861 0.12369410669760814 0.030930378069133048 0.11896390084032046 -0.019612131215968748 0.10381338494367189 -0.060572786536006784 -0.12353048548679214 -0.04543540472251076 -0.06722066912742809 -0.031136723152840134 -0.03065252330928952 -0.031009667814137977 -0.14238347730239198 0.008183797169888709 -0.10731530507275493 0.006610228297263121 -0.13669772975071345 -0.016804839618949508 -0.21327928500175336 -0.039107012972126765 -0.23439973610049586 -0.021715370440962493 -0.039663627939247534 0.018474938065142353 -0.05829992364330792 0.006821980510594754 -0.04089172298038892 -0.01451595127423822 0.02785847961283953 0.03297703964329655 0.04928404105702429 -0.015119421604892233 0.044198304542011936 0.013584225891455198 0.051771174458970594 0.03758750183316986 0.06989586929175491 0.05261736044554621 0.08283699847909175 0.049739392022683494 0.098934931665972 0.03469163778541515 0.09624630676172344 0.01715136625318121 0.07932068450942394 0.0016356019150903685 0.1096393906790199 0.013423052223225311 0.13319508863994095 0.012337533363568319 0.12459885947486718 -0.0030975915511400436 0.10081941979891419 -0.033618385999857225 0.09361875966030943 -0.04017510579983165 0.06501363424523172 -0.028741697242749387 0.07723634692206528 -0.010796362873580172 0.04036876978699408 -0.04351668386087501 0.07602725415070964 -0.0487254304412975 0.11310102869132246 -0.04965304511133732 0.11541259291829128 -0.036378660573553295 -0.007467597320056823 0.03224078067831446 -0.2086088284030823 -0.03947657741278984 -0.14090155491997114 -0.019991682552371194 -0.0933514356614964 0.008836723925136122 -0.06926633402677045 0.018719821382195447 -0.039844194836360786 0.02670795516954977 -0.2761517814463017 -0.03550433927976797 -0.2390624969680448 -0.010515938465598874 -0.1742988196835941 0.011027443713352847 -0.1319383056685284 0.021785947523835468 -0.0919188647957336 0.03068678601552733 -0.03702013525564948 0.041138518839807174 0.016276468032220617 0.054723996308209864 0.05297553256325405 0.06791710164085893 0.0710106672541035 0.08157600993634345 0.07698289187951464 0.07484179264586081 0.08645650880074865 0.057128069405396664 0.1320786810736407 0.047099964378824896 0.1667259141214901 0.029862005399750417 0.15225954535051342 -0.019061518918504678 0.14936320962823832 -0.014766243428187376 </vector>
              <vector>-0.22484031235088506 -0.029760102801569856 -0.1726718323857357 -0.022110851603283885 0.014579311801056243 -0.057950871318060156 -0.1743404067067608 0.011010621310782658 -0.094049460694178 -0.006606138431418688 -0.03810532293111473 0.033180708965096756 0.0015613642795098961 -0.01918643325107372 -0.03031559333953424 -0.03409403795624633 -0.030272369785906854 -0.03415690015921629 0.02310981285525801 -0.022327479858451366 0.0814231565488964 -0.0015106811512827518 0.07007403670297775 0.04665978637803322 0.09530407600048596 0.0053088478204610014 0.1174838972069883 0.029633921445118335 0.11794331469618481 -0.016107461544486567 0.08955554763730347 -0.05499822645899863 0.13364152775085256 0.032361068255796016 0.12445618013777869 -0.015679238212698295 0.15008876755293588 -0.0730042224141468 -0.11693732296649897 -0.04050550525757917 -0.07927270884304319 -0.04641995572844052 -0.0437026095623335 -0.049659450094017954 -0.14610857001869493 0.013514892026288342 -0.12991065631962243 0.00709100952203248 -0.1409060129618654 -0.008833586047189017 -0.18002110302922314 -0.018187541353452394 -0.19710228512122888 -0.005439782577927443 -0.06687063690365844 0.01897175903084077 -0.08453846830247794 8.015246293337705E-4 -0.05988275716531574 -0.025193765693998046 -0.012426471709032615 0.02763766912673948 0.05319778622071198 -0.02611892151448867 0.01191195149851764 0.003942492001385961 0.01012162360153044 0.03317308766667661 0.032073811025865234 0.05136022102484824 0.06081597161483186 0.047994058993885216 0.08825274961852554 0.03647385032435368 0.09631196586184979 0.023738779740588776 0.0880569123460237 0.007915508025373908 0.10917432531187979 0.022598663871857494 0.12394442376939814 0.02486806678023239 0.1257375533038033 0.008609640051884034 0.1311943120816467 -0.04719478696858566 0.1226966262611991 -0.05774853171398972 0.0881470536990217 -0.04207173656743348 0.09464915179464904 -0.01042364496076293 0.06096097677050612 -0.06667409722855458 0.09683638977110277 -0.061719957922622304 0.15032296588411553 -0.05804391670120719 0.14311113885396082 -0.040528787332269785 -0.03806730899603325 0.03573498163460852 -0.16815214759957756 -0.024621317139029493 -0.1427755464699952 -0.009966903126591337 -0.11969272788977543 0.007001327698161617 -0.09990319614150682 0.01735724611818326 -0.0702749542816738 0.02788874272267342 -0.2220112373649839 -0.019438118755510866 -0.19821436968927786 0.0030404593740847793 -0.15913520617263474 0.01740229551488729 -0.13773575765716328 0.021824779512112043 -0.11179817064432535 0.02697055688583015 -0.06637908518857122 0.03598264958953356 -0.019895157069641532 0.04566429665228749 0.01768399273279716 0.05278774047432961 0.06779819515175302 0.05909380778977327 0.08186798261256378 0.05621436227229292 0.10568605479187179 0.0567734009917759 0.14993737376691274 0.047139913715863326 0.1550663366405623 0.03491322520261467 0.15061971717150566 0.005617511557091354 0.14091143093493683 0.008029477146871574 </vector>
              <vector>-0.19507005146552445 -0.03568685885337208 -0.18758340320993952 -0.0371006868393713 0.006186924931943711 -0.05532952863276204 -0.17220527580952083 0.00793545347715234 -0.10000494025325121 -0.00410677527406491 -0.008022293610670018 0.02827713832276927 -0.012001513552567377 -0.02937607327247123 -0.03287006053229891 -0.03654938035966464 -0.03571658127252199 -0.04042088203676482 0.024539696263388824 -0.02407729864321074 0.04658662640659128 -0.01888117726680741 0.0629084921864349 0.03980954580871472 0.09918360222566215 0.023746070473265272 0.1215348487336843 0.0364398759772191 0.10271291431933628 -0.007681537657141827 0.11621427021513003 -0.05431420850664989 0.11941293309618266 0.05394515061012555 0.14853574898680683 -0.020055736230594274 0.14378182127527975 -0.07248595287075199 -0.1419353159555671 -0.053750135923107546 -0.09063188404318466 -0.059674262192792316 -0.054608794319158147 -0.056677529947538684 -0.14701354230073674 0.017728381450580193 -0.12697648387878657 0.0162455120591022 -0.13809830435932274 0.0059764633181663505 -0.17617263020545038 -0.011941546528677054 -0.18421057611881167 -0.0034000927721360083 -0.04861889801874065 0.01473787710111477 -0.0627767639520411 -0.0014317082512439374 -0.05298875814622788 -0.03310551582695984 0.005602927987917617 0.021204844369477158 0.03426194387268508 -0.03303051144384671 0.020268414312074736 -0.0034316955894274008 0.02827472686270094 0.019937863168100388 0.048096942718145796 0.04101158906539963 0.06167645487956029 0.043410957549883014 0.07364534968750809 0.03911287679039566 0.07880421299595917 0.03101947431452088 0.04313142562891557 0.00925064739715651 0.10459048514396474 0.038729814901013404 0.1426404510114075 0.028294693581491996 0.13691413346817524 0.016524851280197737 0.12424940437868633 -0.04041714407171175 0.12551221404192092 -0.05408622987582465 0.08419368874233861 -0.05071304465911987 0.08808525456239351 -0.013919476264675885 0.061054250152759115 -0.07927263854497453 0.12077956912631936 -0.0803490574004414 0.1385803794631977 -0.05635129724091474 0.139508308354967 -0.040716251645565936 -0.035024034593870955 0.030797953324627845 -0.17667014178680884 -0.02114861611057297 -0.14157419449327688 0.005499994258670402 -0.11743010209488448 0.018379516296446546 -0.09739185045351104 0.024911650094520392 -0.06943864852122031 0.02231917472486431 -0.19466437241062945 -0.01455019679874469 -0.1871057170104094 0.004000095517690792 -0.16396984143763751 0.02111103115016165 -0.1471852848943826 0.027412918669684008 -0.12607342821206804 0.03004340872966547 -0.09069838014015592 0.039162438038810324 -0.0269181031787103 0.042968193283917086 0.028889460473973567 0.05592944355608411 0.06912075641770168 0.06742056410701837 0.07599208944896996 0.06965282428221481 0.09071131571127751 0.06213017167086829 0.1296537952888796 0.06943359328804864 0.14897132924947912 0.024596533645001424 0.17851472347204148 -0.0049038347831431885 0.1683282841375268 -1.7170333909451163E-4 </vector>
              <vector>-0.2127120741459131 -0.05501872585859817 -0.17169820571411895 -0.04591871850052689 0.02685482930109393 -0.03928306607030157 -0.16665211070548613 0.017374882169639547 -0.10780690289082596 -0.016467996668119503 -0.038320603312217386 0.03632568496128873 -8.513779776310199E-5 -0.026490536296367804 -0.005357703371844634 -0.027674754094483636 -0.005259606579075258 -0.027817405118923097 0.011745953806608249 -0.026633652840520335 0.08387185341159001 -0.002361910286236389 0.08142287312646834 0.05057726821330118 0.09883697071762401 -0.0018985147652736348 0.1414910304731216 0.0237865372289964 0.1277354941939006 -0.024141313102863556 0.0886710588442228 -0.05116300329610492 0.13676098821482577 0.035653291740746065 0.13300848586700512 -0.020680178391703503 0.12454257208628558 -0.0861622951001452 -0.12284565456117891 -0.04163643372777866 -0.061634964756184255 -0.04339400928291122 -0.009500173924034527 -0.04100409363221228 -0.13591675080464075 0.030735145635373023 -0.11536861973306124 0.010829733212848098 -0.13246517249106815 -0.013133898594673083 -0.16679721198958974 -0.015394960036633935 -0.18189670960014864 5.536187799312295E-4 -0.07214478708465122 0.013149560604386441 -0.06847293820068866 -0.0011465094733012528 -0.03084412128719479 -0.02582464714631546 -0.03236984842661646 0.02007167783846435 0.04970263506135758 -0.01719070133028544 -7.441459250885649E-4 -0.01039724404284779 -0.006044674661965648 0.024678748957624 0.025866492454840084 0.05793759887038319 0.06911465959814454 0.05578675915120104 0.09368009142269543 0.03946876885961431 0.09819722654508582 0.02200757607137027 0.08769155221831104 0.0032346203735627386 0.11759286971021456 0.027026501511266798 0.14974994373117595 0.01736387286447611 0.141453829867817 0.004868101977792597 0.12198628490073232 -0.0541676132110131 0.11275994597485399 -0.06139545326438954 0.07207951647174407 -0.02966647052976369 0.0880423037243259 -0.00799887456777111 0.05720732725396586 -0.04288139615304243 0.09245882382924706 -0.0677758457576763 0.1270471770256389 -0.06891033011159714 0.1273587100990125 -0.0501850003486788 -0.07448090189609513 0.018445139772718645 -0.1606501442187246 -0.03262289553156168 -0.13336220240037974 -0.017502110890464887 -0.1078599281138851 0.0069495604312914475 -0.10054944149976243 0.01564385443028622 -0.09655892171908119 0.014160946454560707 -0.2122299931669987 -0.018862865050180908 -0.18578861514273232 0.011450783103684282 -0.1560834756909121 0.03938146701619312 -0.13953637733583488 0.04408632929892771 -0.1335361624524972 0.04973012141551616 -0.1307049770092379 0.045483893990703635 -0.08601935987602854 0.05734453217496997 -0.014750487554756981 0.07081964205856997 0.06443798097887538 0.06746932147741547 0.08065056756074122 0.06540528699220848 0.0982713441223038 0.05740134326162491 0.1405709713311566 0.04274257394895355 0.1658811730080335 0.016760151106889155 0.17533815764329008 -0.0030843712727035844 0.164967411463974 0.0011828983891910248 </vector>
              <vector>-0.20508041660205228 -0.047627267863777564 -0.17321569093909017 -0.03397547351481981 0.030848948221710127 -0.032608130318055865 -0.17473187336887588 -0.007957647676476793 -0.14145570235949376 -0.023452197375044694 -0.031610839054208646 0.04807604110508907 -0.001342434870786503 -0.010036978992477515 -0.009103313497586323 -0.012385196310083425 -0.009004863341731461 -0.012528399902988048 0.02961900429823159 -0.012995781190423994 0.06439408684746427 -0.01947769025787166 0.0847483888849648 0.046236183769355926 0.09630828562415726 8.339605774787366E-5 0.11323396659822761 0.01734575617240186 0.10910442097513114 -0.02750204046132869 0.10281381578760343 -0.050672970634116105 0.11646541410951783 0.02584396171045762 0.1308200587363116 -0.008595811408332411 0.12583181520092562 -0.06543599669914354 -0.14428712912002212 -0.03733360608024075 -0.08506167675490063 -0.038644531134495466 -0.015496505970148448 -0.034199635229024215 -0.15637422134353698 0.0023213651899842286 -0.1498803123342748 -0.0018027373460839345 -0.15023075130131552 -0.009156068691451504 -0.17460088284596334 -0.026012897427110843 -0.1867445216630961 -0.019659890116752315 -0.07017476608220341 0.025344176493547782 -0.09943165851841923 -0.0037891825961392477 -0.047984610749329436 -0.016952653744556997 0.01621015298153348 0.04513742281185435 0.04889603379846461 -0.025183439499182864 0.028992673469877602 0.01119391159040462 0.0424609380290153 0.04574508642465868 0.06264940560831006 0.05424542362215755 0.07915740243890367 0.05229694304539437 0.09325958198822712 0.034370561144030594 0.09445194966068833 0.017278603726221205 0.07842755973806252 -0.0068515011237102194 0.10577202703399372 0.012606854120589853 0.12573896725429354 0.015545693794301749 0.11819325747676113 0.007182915332856626 0.11457551233397394 -0.04536393498312768 0.11349128645372103 -0.05291516954611945 0.08507596836236288 -0.038609796459205856 0.08330859899170981 -0.023065766693164007 0.07293625594670279 -0.04602819861037278 0.10663964208398889 -0.061065332731684005 0.12579250764511013 -0.05187671284636488 0.1237544079748995 -0.03706340752628466 -0.03475811222842467 0.05758884241562706 -0.16888259584504292 -0.02837969724262577 -0.1552931676379268 -0.004643057402542332 -0.1459363128042958 -4.4931508749220667E-4 -0.12022027316327166 0.01991094895367573 -0.07783209896997115 0.0401967350002577 -0.20598438968009636 -0.03263506973700628 -0.191036575496723 -0.012637676414057355 -0.16678679286872644 0.005543916458866042 -0.14917592596187593 0.015529306288728902 -0.1247861810132213 0.030977390370993216 -0.07185573329663171 0.05601891313913544 -0.0026833590891901966 0.06928451032795388 0.0476391151840516 0.0620835882383864 0.08055125230414659 0.05121564346870377 0.08880363895702563 0.05282939507622903 0.1008757469686796 0.049824826949697226 0.13179871887826963 0.04052440307811849 0.15721840786244043 0.019922557603048566 0.15839334742815186 -0.0090736172138149 0.15179112663482291 -0.00366079539292501 </vector>
              <vector>-0.1980982599365044 -0.052694731916621274 -0.18412984984531972 -0.0517563398808952 0.023708716453371477 -0.048198693956631386 -0.1763784434263221 0.004024614627293914 -0.12431910305434236 -0.007630402325689636 -0.022169332568175763 0.04683890594269988 0.002954160762201283 -0.021742819648529976 -0.008384590609109503 -0.027009626949748816 -0.008319580215142957 -0.02710416718974773 0.035881656449870195 -0.021782131167654786 0.06675599420535573 -0.02702032979666339 0.057497501319367504 0.04500308169625028 0.09831839111548708 0.006214668802082334 0.11275321549693479 0.024500767760667258 0.1082243439767615 -0.008956671204017625 0.10945242521006973 -0.06198435368681704 0.0968935635659305 0.04965938778686054 0.13902193484232778 -0.010819280273736628 0.13794804617238676 -0.08511055634541659 -0.14285087529773 -0.06271685729745569 -0.07197666699542242 -0.058047421020937885 -0.017763880260114145 -0.05048355253531745 -0.15666842660379965 0.012402262445584171 -0.14380774684234657 0.0074517464535552285 -0.15948600679192118 -0.008477985556772816 -0.18482359467907583 -0.01745735054255152 -0.1889430004962403 -0.005851726984636877 -0.05379176066552954 0.03713583741503152 -0.07029863544552757 0.014045921799452441 -0.03566516987372216 -0.01938340523207871 0.012274866448035463 0.03800156592029517 0.053887509777082704 -0.03201376901581915 0.027119755260747946 0.0037652274698281316 0.03263029641347543 0.03989134730015968 0.051171500248660094 0.05795635888604216 0.05701444524781388 0.05020138267155487 0.06950830374676824 0.03796622805083347 0.078776929625412 0.021765359261243636 0.05949042181393187 -0.004258519317076008 0.1036239983292423 0.019888466284686414 0.12883442878628848 0.025776511281361318 0.12698574184446557 0.01693019863158197 0.1193360479695203 -0.04897755238798768 0.11786101979785613 -0.061542137096064625 0.09913531378830204 -0.05303025362070069 0.10070185571563889 -0.023156791005827862 0.07404264509314971 -0.07575303289103079 0.11139897912092188 -0.07775471324906107 0.13267612947976512 -0.0662997884610198 0.1372998187926271 -0.045402211712089593 -0.02203406029224362 0.0512495427367156 -0.18270664704685827 -0.030996317145067214 -0.16163067795339203 -0.010095661131307814 -0.13323927580836875 0.009560103262043838 -0.09942227125545394 0.03014451893522406 -0.059545375118532584 0.04281583272526779 -0.20096112305746788 -0.019884544614526736 -0.188578035186737 0.002490601485930069 -0.16638211364167443 0.02076402704738828 -0.14435548999139536 0.0311597319475984 -0.11347736749703882 0.04414928050517608 -0.056449727875679354 0.05417205002915532 0.0035689710449813925 0.06087050533434087 0.041455125843261394 0.07184932355275077 0.05811574114778961 0.06742031292793721 0.05961203829650903 0.05607346205468703 0.06768946919170776 0.052740953003926665 0.10576607517378395 0.05449472875091668 0.15170665400689476 0.031089860645032077 0.15147671665573226 -0.014536410189536325 0.15408634010075917 -0.002534570082118992 </vector>
              <vector>-0.28001339247411305 -0.07232264958225351 -0.2470650482514486 -0.0940257015289103 0.005728390202270629 -0.0826504279945118 -0.13381281178221385 0.04243011994604293 -0.07706724973931264 -0.04261978648367825 -0.024625831314666752 0.0035655424433727457 -0.023825510343791385 -0.038508098232280116 -0.037260404923697935 -0.04679522089166525 -0.03683382688413248 -0.04741612669778065 -0.0033211263374036343 -0.0382949816150353 0.04805072394139601 -0.031054903756771376 0.07551764311462605 0.06743380792576166 0.07839225847060205 -0.022006197780452492 0.13184874312198808 0.03708668644600851 0.12148726103590143 -0.011301598223114162 0.06880775968068678 -0.06236140856774011 0.12048073203907687 0.05959873522130696 0.13875270619272795 -0.013491082493811125 0.14377748593338066 -0.07374656815076455 -0.16014740010204484 -0.11709433887613908 -0.08411946357825592 -0.11715483664647958 -0.036778428489141785 -0.10101530464178311 -0.08547833879768814 0.050258280198933046 -0.07669792474395357 8.51227541865656E-4 -0.1246667062634452 -0.02384746715602973 -0.1776854615576234 -0.008457177309349948 -0.165562058753328 0.0170748240809803 -0.04214680423013572 -0.004544699793933679 -0.06273561947877593 -0.02614970829647541 -0.05131519270610092 -0.062022464847083535 -0.016419476334095254 0.007924581404142629 0.023838253698522795 -0.04556898341665481 -0.0019692676097613705 -0.013362361133397047 -0.016370771220083236 0.03136323166270956 0.013657007261533505 0.07992216093260228 0.06004884347218746 0.07654553394535041 0.0971989122401078 0.05019641284220692 0.08644085258571238 0.01005480116294483 0.05714864551178676 -0.02273661710981576 0.1142208601747929 0.017786114634552756 0.1377949500174932 0.03681147851185178 0.13132537166554387 0.014565247845910425 0.12576535483984272 -0.045115092808740376 0.11119499185115743 -0.05758538138413038 0.05884950676645712 -0.05817031654458913 0.06916500765260106 -0.03545378926484746 0.039131810667951725 -0.09644302944300355 0.08281851441182028 -0.09179161702589489 0.14038249098287983 -0.05382905241858307 0.13730739701208586 -0.03657612773963137 -0.03566982873001379 0.03386774670764137 -0.2007051767871089 -0.0497621932063356 -0.12948659457823455 -0.03289660495105678 -0.06745629564241226 -0.011341689943723655 -0.05736972421600704 0.021473347748322567 -0.04657113617350037 0.03125971862136391 -0.23246253732948619 0.0024974283455670016 -0.1511297417378688 0.02917865876398714 -0.09276832802281873 0.06795031565776155 -0.08001797172381692 0.0952714034927548 -0.0716538559374334 0.10297118447535782 -0.05687603976777939 0.10073101609965121 -0.0401277806360595 0.09477741855272355 -0.008009562403072224 0.0964714022876698 0.06054786707905964 0.10770679305959083 0.07735232741590684 0.10475168662623009 0.09608728104161073 0.10045437521256874 0.12118218577381076 0.09072771454040314 0.1456555320404165 0.059221679872162064 0.16386335482588005 0.02290545066800195 0.15240166687900805 0.021827478478145566 </vector>
              <vector>-0.24450078600231193 -0.14225606794840084 -0.1987720789911686 -0.13871407512893866 0.039048792905257416 -0.09100033756448699 -0.13812549034236776 0.045495711162215374 -0.09832386129907372 -0.05551921454631889 -0.026270201525507266 0.03441652792325044 -0.01744673146467634 -0.044391047661205954 -0.021818373105823286 -0.04594499432350732 -0.02139788054600924 -0.07583542166435668 0.0072708543293370795 -0.04978275812618447 0.030998661280230686 -0.043546933395348146 0.07482073986516516 0.060788933380294737 0.08829593650764395 -0.008773578916404135 0.11699955787227104 0.042396662207394305 0.11665704997574755 -0.020542918248251305 0.05103682974424419 -0.07982792802692751 0.11217487949246434 0.06113910893316825 0.13729506202751757 -0.01405408963010496 0.15566304528839678 -0.08650898514113062 -0.15186815657282587 -0.13416709630865326 -0.1065477715956751 -0.12630073006990392 -0.03528146443696145 -0.10006831828191254 -0.07985807183895992 0.06746223117314465 -0.06525043590892671 0.05196026536313962 -0.09784158423834592 9.410025665216627E-4 -0.16386942629346776 -0.01852838379695569 -0.16006119669398589 0.012711416680403712 -0.05193822413150223 0.014407358639456191 -0.08560287191320798 -0.03110869300758773 -0.064040093617432 -0.06163432242190831 -0.01453795735055674 0.03846888551781235 0.018454436806214898 -0.050922680396816314 3.203061361841829E-4 -0.0025226702655717576 0.0037887154137778824 0.04925791997191285 0.02329233139272545 0.08700587552970648 0.06270391733086207 0.07556428177835543 0.08645238216160238 0.04324161907501366 0.08802292285499233 0.014046753465353834 0.05425952543140118 -0.02483840178810987 0.10494343783941273 0.02674903592656565 0.12695773285551154 0.04371425246972506 0.12430277487697781 0.02025123351814817 0.1264602734871422 -0.06661271938392568 0.10881531394329454 -0.07443601417251453 0.03314570538009953 -0.07290147516220287 0.05533109335008607 -0.04322371590090589 0.030780207286549285 -0.09823517566832196 0.06946130471594021 -0.09147780236437439 0.15446130311797523 -0.0710572949151013 0.1446608272611684 -0.05586368970736041 -0.029464260157580482 0.06050153771383993 -0.1749697181750763 -0.06779721496133181 -0.10220954831872146 -0.007967999515735458 -0.07272608607496384 0.04496116243246988 -0.05867727107250738 0.03801596661031756 -0.04922511434879274 0.04629616647646913 -0.23146507788916637 -0.04000030565749388 -0.15632308354532257 0.03022555050033488 -0.09815048856339118 0.06916854048749886 -0.10351714149537264 0.10770216817193307 -0.10825234864691163 0.12177067826388517 -0.08368233184229992 0.1235600138132991 -0.040576087894763094 0.11633598833931204 2.2869989717104466E-4 0.10675979607412846 0.059112599909955287 0.10259535582407389 0.07324450802064142 0.09252257284795526 0.0880009165842089 0.08668983482934796 0.11981250886954206 0.08548933155911405 0.1517738003766446 0.07194626450520168 0.16158645177291978 0.019624435752825818 0.15195580953237833 0.022178614584664698 </vector>
              <vector>-0.21414026684850349 -0.03191865871434944 -0.17821530854764117 -0.024416277442730724 0.0516511106449816 -0.04483673488232018 -0.16359809703285993 0.013131810050899707 -0.14350946544312912 -0.020855632379550893 -0.05894480412303896 0.028430509845075728 -0.007669238695932062 -0.02767981198566398 -0.008284550983629888 -0.02789843936069795 0.009284477189317259 -0.03291563257447838 0.035620527327505015 -0.030810119093544253 0.0808843516347313 -0.019048126732862852 0.08405822455665327 0.027967080175228923 0.09916864619079903 0.0031197276414900305 0.10997465429379774 0.0272781860067189 0.1244911667582327 -0.0056948945466878224 0.10023568755672116 -0.04702919975053953 0.11590419269060283 0.031003833326303108 0.1252110283249038 -0.00514849033492782 0.14739142391018867 -0.06773920856688784 -0.13658133937336897 -0.03687371607770211 -0.062417949301253134 -0.041395134249155946 0.033271539767972896 -0.04458754137812668 -0.14904699060632226 0.01013451343830212 -0.13982667398773063 0.006265049987705201 -0.16318249470552973 -0.014370803540602821 -0.18590904989390217 -0.02048600979485854 -0.18558502048682063 -0.0024125477140234317 -0.08781853779405721 0.024063328505335907 -0.10990321166744639 0.003752608107343937 -0.05614741368310945 -0.01894781439580499 -0.017286407432165633 0.03148650289690133 0.06350844345079028 -0.032782469737974426 0.01105996863272974 -0.002015272826389352 0.014112086684488268 0.030649012743761368 0.03403306799404608 0.03958700222025356 0.0729438282480573 0.03699764927257955 0.09294318337739786 0.021305115161987277 0.09266444773352686 0.011636295925326364 0.0856504103106793 -0.006816674032151463 0.10635128695189636 0.018593892237727498 0.12064203868175437 0.0258708183007955 0.12277135290959995 0.014752878052020114 0.12741470226339965 -0.04329600813299161 0.12376455856087579 -0.05594393030190396 0.09219960757010741 -0.03593284596237766 0.09567913731522634 -0.016010346495327593 0.08184901706469194 -0.04933980021465723 0.11048993101929724 -0.05915314043937828 0.13914079372290442 -0.056408033589223736 0.13548027446511365 -0.035965221421023055 -0.045614913025676954 0.0445099471401732 -0.17762973954584318 -0.029501456530719648 -0.1655180256032599 -0.01616866755979247 -0.14085690825578762 0.017088696203400946 -0.11465997127910434 0.02958427188424157 -0.07983588954601128 0.03859954457469611 -0.21055027500535664 -0.0142328938824626 -0.18025334611401045 0.00939631384119774 -0.15144716464308755 0.021234607816794024 -0.13307188085653637 0.029626182615583085 -0.10834657712390405 0.044499939936356744 -0.06088526433628155 0.05944006616397497 -0.018576480393342126 0.05985803659136187 0.006975645022055898 0.03686707076516697 0.06823522174317895 0.04506932401494361 0.08159655829279061 0.05144201300922617 0.09615587542379718 0.043248001971340634 0.12659993257205923 0.03767591939061611 0.14759666428554663 0.03735385830164466 0.14636882636374995 0.0016089486054760918 0.14193936482847475 0.005502997919938728 </vector>
              <vector>-0.19504242559878618 -0.01757657166251809 -0.18238386949624705 -0.024891048634549207 0.01409432880343049 -0.04365601717308693 -0.16196165276889976 0.0135720748502482 -0.1533161025327991 -0.020088056953252942 -0.04880582202798646 0.006291828701759992 -0.01230402742223467 -0.030480408148565463 -0.021307470627766213 -0.03399445878005648 -0.021205715181751933 -0.034142477101787236 0.0039027513447774274 -0.029241003560584608 0.08135174533277552 -0.020716619186752026 0.07387252693948221 0.050465558209609344 0.10403713691518032 0.0048141194504389 0.12310097586720291 0.03258802868148868 0.11764564568753029 -0.020987248899538333 0.11372651459828761 -0.04749032220149143 0.12886760458616486 0.03936748514344802 0.12133189398683096 -0.009990849107637208 0.1370754973577365 -0.05431700201872951 -0.16309419483558002 -0.028119079344343163 -0.10187406448246103 -0.034531250919744814 -0.030929870108585 -0.041283890018663526 -0.14401360590882073 0.01293977723256459 -0.1409079069551352 0.007313047481259299 -0.1616088473903009 -0.005075449005409401 -0.17593613104855527 -0.004873958682927421 -0.17570244789946488 0.00825762262818883 -0.07645245659809931 0.002559219095660205 -0.10112905158279092 -0.0066325679616115255 -0.05936412644388437 -0.029003757036204017 -4.0518531355380506E-4 0.01509453393344734 0.04566635198005732 -0.035445106742054255 0.011281016085362588 -0.008180526145015785 0.02625139545338668 0.02543121425667654 0.048070064452986346 0.04814080746891934 0.06740685198498927 0.0534878508432415 0.08723033328602191 0.043205391762461486 0.0931364316246716 0.02613927487875895 0.08813661725831079 -0.0028652731639698444 0.10966905004967387 0.02677172145182026 0.13108033145629922 0.03073794492974372 0.1205234277518623 0.015233539645536077 0.12332540952318566 -0.03755554285198778 0.12202946661385719 -0.044202078347563394 0.09099729046377943 -0.043059675060095386 0.09470564609522125 -0.02018550536525231 0.07253903906848086 -0.051679770378001214 0.11668599064820745 -0.053921558050334106 0.13567915932144456 -0.04184832664666528 0.13337902455402864 -0.02976229930952015 -0.05510190357746105 0.011118291276077295 -0.17761992916007163 -0.01585034787983209 -0.16354663350650456 -0.006819770299224891 -0.13750300679923114 0.007880587989632334 -0.10963491914499637 0.011759164258866549 -0.08091229063374361 0.01046828393946326 -0.19017856708141587 0.0027827544422012844 -0.1725118170509126 0.015140470407441707 -0.14706466612959526 0.02077402896474351 -0.12844756932489135 0.01884514121266007 -0.10693495773746818 0.011714981839488863 -0.0725345099998634 0.007642287967592545 -0.01856901949725327 0.019543523811703874 0.035180066419950376 0.04422705145638039 0.07600890252860908 0.05768864065731704 0.08646465621337487 0.05489038408904805 0.10630649597293244 0.05971506434486526 0.15457050574327277 0.051066083693008454 0.1827308226045511 0.03611679204745266 0.1613900203898433 0.01013893407360288 0.14885377490335094 0.014544309520152652 </vector>
              <vector>-0.21547961778948416 -0.05217371957408501 -0.1720496817487178 -0.058364426181843745 0.033538053144426316 -0.06629418272048235 -0.16652854227245983 0.013751551958590852 -0.12113713518704113 -0.008828473154411091 -0.03646384662812661 0.03671382846856249 -0.018477577970590575 -0.03533453780462167 -0.01879495166034687 -0.03544731583035872 -0.0105717453718403 -0.04180573873779018 0.02343792853598068 -0.035727322565816816 0.06105021236788315 -0.021202282985189815 0.06387553305322921 0.041331748353344536 0.08116657321786702 0.0026581627205328733 0.11211351242914336 0.02473941095048768 0.1242209905475735 -0.011545647352939148 0.10341549440466241 -0.06328039390783392 0.11475071926232759 0.03559484599163605 0.12886065375870726 -0.010752967857849018 0.17087093087048508 -0.07560013617505866 -0.12785378209630405 -0.07138391682459312 -0.06295515695348881 -0.07934815685482706 0.0016391589490616174 -0.07037221417390524 -0.14143210689176866 0.020795357255677112 -0.1324613422006664 0.01118911686837448 -0.14917013581019978 -0.006496008045464657 -0.17380690775967367 -0.009196685718880913 -0.1824811814001166 0.005036560475852211 -0.06520986334014361 0.02037344994755165 -0.08901686127527715 -0.003303116387732315 -0.04615125212019854 -0.02599250841893089 -0.00292494270691217 0.029726493370946676 0.04823870335138647 -0.04099301513816779 0.017130538647003153 -0.003842615803360776 0.023248043978990243 0.03930014400629209 0.04623833184787783 0.06625438629740203 0.05983230205635573 0.0511789779988245 0.0705657500404817 0.03323627707355499 0.06975393010032532 0.02067661657860922 0.06081475418006557 -0.004320743898613971 0.09306021803231007 0.024983319949444305 0.11815221638175263 0.020538043658368216 0.11851122399134367 0.0105127178768092 0.13499209542254537 -0.04929654347087372 0.13485003144847366 -0.06523367703762453 0.07518679229849876 -0.05076030365671584 0.07376022805802883 -0.020654933929171056 0.06948326538475877 -0.07196168964284688 0.12045957451920032 -0.08303728985944836 0.16018388265501504 -0.05859307958187733 0.14616770989287176 -0.03947912795710416 -0.0363555155128711 0.04874578164199073 -0.16853355552015684 -0.02956154745069605 -0.15122004900774774 -0.00810509655576188 -0.1250630950789118 0.011211320965294674 -0.09979846513703394 0.02902485540837548 -0.0693526525629767 0.038092565684539864 -0.20268023713311561 -0.012844705489075424 -0.18233094462865856 0.014647706984831216 -0.1498762959162395 0.031895642608153356 -0.12974488552178523 0.055383295776587474 -0.11193127883911963 0.08200414932771419 -0.07168106552000485 0.06867236660951756 -0.015154311743587813 0.05501518366529191 0.02411589635316235 0.0905968017132644 0.05928848143547177 0.0689970482771078 0.06517473578379923 0.05527736457190681 0.08092607143117501 0.05586017311459955 0.12261705321018744 0.05667330144339529 0.13485570485698853 0.030474489123880528 0.1565449921601967 0.009634963339355884 0.1435966952459525 0.01033610068728412 </vector>
              <vector>-0.19655760857547874 -0.04349912131840446 -0.17052573870280294 -0.052362035605490104 0.016035244587666343 -0.08392802598845728 -0.14730225525436955 0.010324301508686478 -0.10026404852645263 -0.00612932645038935 -0.05030839960944509 0.021518037586897416 0.004404657060277049 -0.014358488530911675 -0.04405322404027607 -0.03296371321575957 -0.04393329436090878 -0.033138111302174734 0.01843698378227675 -0.026875408332772847 0.06917102013677685 -0.02339208777685249 0.04915540168513202 0.052624849191896535 0.0806261821548472 -0.013485715041529456 0.12185297384952339 0.0372773786964276 0.14150506348831568 -0.0033600622509448383 0.09010683484150504 -0.08680949398863615 0.1185401940982076 0.060735580191153125 0.14803023376741967 -0.008392211817037807 0.1669628601866579 -0.10704756630678061 -0.1322535183953506 -0.06801548552738121 -0.09528696913930124 -0.07405453729874613 -0.060559705401307326 -0.07110943409844689 -0.14147631209002798 0.014143694633439112 -0.12851001422690675 0.004892334842883886 -0.14041696812428847 -0.0070357213393762615 -0.1559799027471744 -0.00418960929099791 -0.15587992609677864 0.00949897551543602 -0.07072518151714713 0.009726900066416869 -0.08644429669573953 -0.003658996739299843 -0.06997252655413265 -0.02412512035800769 0.004154460772769698 0.02324562959461628 0.04543792133666192 -0.048190035556551894 0.028676114254611636 0.005837447556674905 0.03506842771691365 0.03026769432272244 0.030287126477749546 0.0595289190268701 0.043840929261975144 0.05859895386028301 0.07379785809599332 0.04721438243008656 0.06954774105982373 0.016064962880411073 0.05654509245206468 -0.010387325809930938 0.10718228711448821 0.016880145764761455 0.1338706979222943 0.0443790213795982 0.13706713640650947 0.02024496642890809 0.13234781878846086 -0.06066550224296424 0.12592729183733484 -0.0855502554708593 0.06524556541402539 -0.06847933261428624 0.07323772863805429 -0.027175872617790857 0.0516671193857952 -0.10345730741346312 0.10536065598551869 -0.11407762343734851 0.1487667770779317 -0.08151673046167437 0.144268997685856 -0.04744018214874015 -0.050278550982591125 0.037841985306746574 -0.1604907452099345 -0.022619330660154 -0.14255575974604706 -0.0070342892596315515 -0.11884963317484258 0.004803501090753563 -0.0999112585785723 0.01946725293012058 -0.07464887767333767 0.03002296613175335 -0.17964618494105922 4.040573198511137E-4 -0.1560703183770595 0.01852260524415887 -0.1474929900129809 0.02820140702684315 -0.1341110649758567 0.03789215354228889 -0.1125561434262571 0.05222276452447426 -0.07408311964642703 0.07311025798794481 -0.020767195021428438 0.0731010842686957 0.023562767153800235 0.07074017172005356 0.05660892455502689 0.08328179444951633 0.06823385485805834 0.06750758093405307 0.08944348589993609 0.08408083439460466 0.1315539529396891 0.1004428868705081 0.13161480170503215 0.07040189504061922 0.16807385173316167 0.03520266100686186 0.15569469565614008 0.0342720250037757 </vector>
              <vector>-0.18946555478303007 -0.0426630009785087 -0.15816647282043442 -0.06073133758922514 0.020403790701291214 -0.12076419741539916 -0.15415966429040076 0.021946054022022692 -0.09306906957073229 -0.011224588685374433 -0.03152387844873412 0.05051024896942523 -0.011727082445259537 -0.03472558152161569 -0.03657645200126189 -0.05135775235859613 -0.03628763900573477 -0.05177785732648985 0.011134763445954259 -0.03778122603379278 0.04993346262780666 -0.03202829734992911 0.040402374302704366 0.05851462957519209 0.0653137453074615 -0.01737114713159665 0.11454338514586919 0.03194148161415928 0.12528592085931586 -0.03326213863895387 0.09408421785939002 -0.10580695362166066 0.1150776850353259 0.0545237075332936 0.16862939999246457 8.183641891637214E-4 0.17130150395856347 -0.1234592588747474 -0.11548823745647811 -0.08222794119714288 -0.07824792609409671 -0.09696937036217898 -0.0444688128712894 -0.1023924644251027 -0.13793199395776895 0.022834548036345513 -0.11793892024269023 0.011157424778177532 -0.11849070123515393 -0.002494012900666684 -0.1463664183423855 -0.0012058437334864537 -0.16292885076568325 0.008779297739610356 -0.05971310515309809 0.027942805856330216 -0.06874304791409738 -3.827731900525426E-4 -0.055666469825395214 -0.048075978380132736 -0.014279253284446179 0.05119581562826544 0.0353117904863647 -0.05579681604837508 0.01674267217215638 0.01129115888006185 0.010832865133232802 0.06514725089399027 0.01424608611267169 0.09854258411859244 0.037779151014690406 0.0738216609933659 0.06481748798323023 0.04687504515588211 0.04368519056837399 0.027852834719633283 0.039366746298494654 -0.011739801831550746 0.09104390479879679 0.017258093657357497 0.12509109155086698 0.03721629417648967 0.13737676756121173 0.017063849040948008 0.12125561195024417 -0.07022029589990805 0.11943267650718688 -0.09233365824388715 0.06627846419772933 -0.09219445866489315 0.064508364839924 -0.04714428487305045 0.0599383480386409 -0.1322962569597007 0.11091365678034468 -0.12535656425465047 0.15648185117026997 -0.08389657244013676 0.14811505102556882 -0.04774744981601937 -0.04243777146265484 0.048785137166772734 -0.14219599421898807 -0.026869376075575737 -0.11842700163601082 -0.0050903254509254425 -0.10905235526349627 0.01105967206154224 -0.09489521902580998 0.02954795239945468 -0.07106324993204045 0.04118519913084624 -0.1779831727523064 -0.004564650872977062 -0.1658387027820028 0.016945507611908307 -0.15208157045248813 0.0358866372394977 -0.13844779755540287 0.04620886983245902 -0.11624420065768216 0.05447540591875907 -0.07516202709865284 0.05992326449595928 -0.02066295122348083 0.08110634631738642 0.010432973500358 0.1260414410722922 0.06642738856831212 0.10919062249377968 0.07021416201431495 0.0899979485867979 0.08783523211463802 0.09640213349841523 0.1350233242087464 0.1080767322778246 0.14626799696921444 0.08296972025779709 0.1464904368934741 0.037787598718788 0.15371202287398328 0.0411288944877161 </vector>
              <vector>-0.21147773317245513 -0.05026931419246672 -0.1873113525767393 -0.04977168459529838 -0.004459935271593303 -0.04764550198170843 -0.2016251597898422 -0.009572903899680935 -0.12068088791574962 -0.022658397366541995 -0.03665803465038549 0.017943564618440377 0.009203207940593238 -0.02012337727919699 -0.024393513189434744 -0.03123093450024334 -0.024250031361057273 -0.03143964003634919 0.04398593371553383 -0.026909671103083493 0.07717572146531965 -0.020843291067782845 0.06901814023429394 0.03510108764535477 0.1061595132273499 -0.0062490201578398324 0.12888889593802696 0.013702311565980809 0.11872453032807812 -0.012712600262552526 0.09321165790040802 -0.047108099935388066 0.11618581682742904 0.028052094663082616 0.13060618161012122 -0.025179456096884333 0.1325399067174507 -0.05806469173482087 -0.14750529166138684 -0.052187352639485415 -0.10734463527333521 -0.050816852846779996 -0.05150520860248324 -0.047377826158956 -0.14259381329922158 0.013154370567280766 -0.1140687226385533 0.003976111335022585 -0.11945982555687266 -0.009248755964709768 -0.18714274535684397 -0.024828556861188816 -0.20695103723005637 -0.017208419420651006 -0.05853120088088103 0.007006283515611564 -0.07851330193104407 -0.010453298974748525 -0.06406232974115154 -0.02611683507671419 -5.767158496603653E-4 0.026678429836860404 0.05312079698219578 -0.03130376580372181 0.0321051499968647 -0.007815665302101192 0.035377987256044824 0.03766267510656416 0.06647270333158686 0.06924329184465303 0.07701185178382476 0.042307271550304025 0.0804496824945842 0.037544146143190765 0.1018393057405385 0.01492590300946528 0.08702851562843698 -0.009430451692247849 0.1170341629858075 0.012968725135378577 0.13298019758332943 0.013081327581773782 0.1270885722269895 7.192680114819841E-4 0.11488170829577188 -0.03517776953307251 0.10984048029294977 -0.04398938810698545 0.08296835725196802 -0.038214430578087384 0.0929521133828645 -0.020347874281862174 0.04854262646915161 -0.04954158471751592 0.09404810891666576 -0.05614874284626097 0.13153512590526212 -0.04636097843615136 0.13014183695050338 -0.0357639199102579 -0.017114712235836816 0.02817752270261799 -0.1817045022568216 -0.02904796396815939 -0.12330855399184165 -0.010321538845926733 -0.1075995921517538 0.0022392328322959534 -0.08380640160167416 0.017855451980690554 -0.051192875208847764 0.02567393063866219 -0.22265482561266706 -0.026760697658215857 -0.21408795933986827 -0.016984765460009026 -0.17429958560884384 0.01332725116979324 -0.13970814474870275 0.04539259968150809 -0.10272215786159307 0.06756599112179872 -0.0434437957066849 0.0900491818267453 0.010149024786057986 0.10413126338806462 0.05836504222298921 0.10681011015248595 0.09236262267793205 0.07974482944332398 0.0688899398007237 0.06905086695768009 0.03417273990495158 0.06728154005961874 0.0999002924459709 0.04054175188588181 0.14505690464832177 0.03228373547021493 0.1542133181821213 -0.005443933108956696 0.14652590822486974 -0.0035221690392236334 </vector>
              <vector>-0.22101374699509285 -0.05850485157811325 -0.1717549560961968 -0.03959410913904518 0.027766076230998513 -0.07282217151853985 -0.155072825210442 0.009264244589101753 -0.11275802422439299 -0.02666476831529607 -0.014649869896664353 0.027054555029746765 0.021740765614181107 -0.02854488261778672 -0.02221859713206164 -0.033015943857239126 -0.022111195970338695 -0.03317212814699229 0.043171484633747 -0.04441269430019034 0.05390360867188179 -0.0418089293264035 0.07049001757376915 0.03685847216027682 0.0822654048863325 -0.004033898050302723 0.10423989144334365 0.022567676968584145 0.1119427795963698 -0.006623459364606395 0.11065596806971968 -0.058567494638117 0.10860367090400173 0.035077434266774635 0.12474423773114754 -0.006417384561939979 0.1438048776862734 -0.06869531085779658 -0.1318667528291604 -0.05890399394008287 -0.09137317608733567 -0.06520924814798262 -0.041706580479348936 -0.06629075039714308 -0.14001895526705654 0.024559627087766125 -0.1297673368307285 0.003849689393049388 -0.1457458177109181 -0.013827868232170533 -0.1824406399130664 -0.026865973479201114 -0.1857944247461126 -0.008549901491038073 -0.06448224604616681 0.009637624482436196 -0.08805903262191121 -0.012995545917552339 -0.05860543349358992 -0.025806132312253073 0.02254387641687744 0.03371821118789251 0.044671270586486185 -0.0470997846291934 0.03547258780871342 -0.016217372460793168 0.03658349249975068 0.03487131499510563 0.061935556277083 0.061358768594646035 0.07450023183841759 0.044686467485210206 0.07893956690539597 0.027931480902316307 0.0755048773112081 0.007699953368421353 0.0643550002998067 -0.026071296401835732 0.0923425056029273 0.017536541473769637 0.11325661382718705 0.02077221024863011 0.11487188060955907 0.011091030403421638 0.12462757141818455 -0.035921723160746585 0.1247134472883664 -0.05059245674518565 0.0887020961222085 -0.0520706051495375 0.08093180562563825 -0.030064781243156438 0.07118189374369328 -0.08532441628766572 0.11689980339823659 -0.0732782018096228 0.13734033454811 -0.04776050288417358 0.13101650098178305 -0.027974357439375843 -0.024295526244992073 0.032585358361643814 -0.17519192435958447 -0.0319972326479674 -0.14849089405629007 -0.014921217551442795 -0.12114299925682609 -0.0018602925713279254 -0.1022648055534046 0.01436636963639521 -0.07355469542455452 0.028222773663631306 -0.21952110255246315 -0.023854835134122267 -0.1846724752046166 0.010685932003390491 -0.1484639605426367 0.04218144292334275 -0.13674876550831297 0.06051495098965297 -0.12074990009807218 0.07681768431069139 -0.08376206347964837 0.10106319623894158 -0.005865678639872217 0.11657322319665232 0.047519703203747196 0.10388760251264621 0.08527882966513528 0.08454257698050954 0.08842387077781981 0.07631316439514288 0.0948065541991495 0.07120905189464793 0.10834981697070549 0.052452908951282455 0.1189256331005913 0.02439778765563282 0.14889628897465676 0.022838903470072634 0.138244009428654 0.019148286484513853 </vector>
              <vector>-0.21616603925124578 -0.06696085142353062 -0.1759877025628692 -0.06546529994802655 0.02798169399752557 -0.06759705648311704 -0.17280570217131805 0.015676264045539054 -0.10268745405921506 -0.020479955260576308 -0.028304817592368352 0.027791857161336708 0.0025795038732319775 -0.03341361247290488 -0.007576420298149301 -0.03591234732825922 -0.011289974318135693 -0.04047694375149007 0.042542726577406216 -0.03007565939201406 0.05956829957446749 -0.039575195996603814 0.07085589616755406 0.03379528729311646 0.08524254760183739 -0.004223294654040977 0.10772011896927254 0.03115896868419739 0.11655072684891807 -0.023686067812068275 0.1102401776984696 -0.061805378092232834 0.10337801414816335 0.04601482054107167 0.13350096826630228 -0.009893962372590458 0.15745294847997754 -0.07360531558510901 -0.12742158498743214 -0.06817434819119292 -0.07904902448723873 -0.06574699587857959 -0.025223856401006398 -0.06135022195389162 -0.13689835640350964 0.026021998936421105 -0.09667195318368343 0.012033597651255012 -0.11434456923960762 -0.003801870259017265 -0.17317386337814863 -0.011400799381431192 -0.20180199437264995 0.0077126887374736365 -0.06020634973988257 0.016096089634432296 -0.0797958193471981 -0.010847032570172365 -0.04260886035240247 -0.031611828595379914 0.005125032293286677 0.024851354435796467 0.05533287795902178 -0.04419352589327541 0.03646080744992211 -0.007420104535315646 0.024946542935076498 0.02559079406312047 0.04825509875543704 0.05568708306797923 0.065245447400055 0.043270646990964355 0.07540163277100115 0.027017067881425938 0.07552420046182867 0.011295841443012202 0.06276958372226728 -0.02052480461900641 0.09431933242702964 0.02164757452251815 0.12078111897347675 0.027343645111292857 0.11838972164352579 0.011680147159942873 0.12508237574983733 -0.044775122741977515 0.12321167620927054 -0.05482208241657402 0.0892486121218414 -0.05483891512133554 0.07982421281878495 -0.0345180018312841 0.07670563278950902 -0.0750840181460492 0.11907809050331375 -0.07366526685114055 0.14668626231310966 -0.05380047357745257 0.13948376985129268 -0.03703239176134567 -0.031450909635406185 0.035760370896697445 -0.1664802025117617 -0.032112293269542735 -0.1193235014299796 -0.0029902672104912056 -0.09127528232411508 0.009796502530509897 -0.08557302801321648 0.024916467911344282 -0.06583065631645459 0.03603086282665925 -0.22942860004450163 -0.011687645747923088 -0.21714068900553293 0.023042469410076722 -0.18577621932702568 0.05357912519420012 -0.1559404242702387 0.06441952248872247 -0.12313903587274443 0.07074266429241399 -0.07783656573636354 0.08215608444005289 -0.022712927446362892 0.08631176609506663 0.02197415990628601 0.09318681840621765 0.052569374093753944 0.09813566300526846 0.05774022815667547 0.0850722046674446 0.058912267638307855 0.06724580116314821 0.09707315429947568 0.05255485479814283 0.13737899452203875 0.030819673138867784 0.15219450048145478 -0.005973498595762357 0.14659405362975828 0.0010858710949753526 </vector>
            </data>
          </datamatrix>
        </datavector>
        <idvec>Acrocanthosaurus	Adeopapposaurus	Alioramus	Allosaurusjuv	Allosaurusadult	Megalosauridadult	Megalosauridjuv	Compsognathus	Massospondylusadult	Massospondylusjuv	Daspletosaurus	Dilong	Coelophysisjuv	Coelophysisadult	Eoraptor	Erlikosaurus	Tarbosaurusadult	Tarbosaurusjuv	Garudimimus	Gorgosaurus	Herrerasaurus	Jingshanosaurus	Limusaurus	Melanorosaurus	Pampadromaeus	Plateosaurus	Sinraptor	Spinosaurid	Tawa	Tyrannosaurus	Unaysaurus	Zupaysaurus	Teratophoneus	Shunosaurus	Mamenchisaurus	Syntarsus	Haplocheirus	Ceratosaurus	Majungasaurus	Carnotaurus	Guanlong	Dilophosaurus	Monolophosaurus</idvec>
        <meanconfig>-0.21186783909336449 -0.045114453821737566 -0.17733022880989655 -0.045944107706431016 0.023158115515122542 -0.05646988995160536 -0.16591422309624085 0.012893779330394586 -0.11507043085123901 -0.016318871497210414 -0.03952246865351148 0.02908646005750866 -0.009156390793965586 -0.02719119219466862 -0.022733330782756897 -0.03200780403133922 -0.020775552593138374 -0.03480827224601342 0.022568111165321172 -0.02891975037628397 0.06727204076890725 -0.02282264622842494 0.06715845046176058 0.04709119046546317 0.09376811061891026 -0.001980371247204616 0.12170189175254029 0.026850283942668196 0.12076820556292794 -0.01741644029817315 0.1007892974058757 -0.05890009694989015 0.12003117932527804 0.04010693307247559 0.1361761894497068 -0.012684601372429955 0.14517692667928941 -0.07381519847638107 -0.13270731101329983 -0.053340300806781385 -0.07817433571435153 -0.0559919548158755 -0.024911553757958615 -0.055003381023825286 -0.1391809211499213 0.020953227136438452 -0.1256893781897743 0.009652036825605772 -0.14181733712166703 -0.0066270749121627795 -0.17479139735981378 -0.014242449441633678 -0.1831436720065836 0.0011023988297709161 -0.06643645943642894 0.01588257528903429 -0.08275273125410444 -0.004519701086179771 -0.051754259313513865 -0.02922912782579714 -0.00959164332697152 0.027738956647242945 0.04736401163094811 -0.03597570971670771 0.012299215560320364 -0.0027530836763157603 0.014158077722460295 0.03443536736508909 0.03828073396282812 0.058089459401387225 0.06086137202427208 0.05375521894450477 0.08028819487231592 0.037637549205875316 0.08465375410491752 0.018087439549621068 0.07335449773689863 -0.00827311918081648 0.1064786395798053 0.020127539964271413 0.13285424522658248 0.025093690803705423 0.13039566654000492 0.009820096666084705 0.12384831512466282 -0.045771135469373225 0.12031011622622706 -0.05694160163503145 0.08148611616151272 -0.04865962858242664 0.0851786899320783 -0.02385856033403612 0.06607704003937696 -0.06683060903740483 0.10848576667041096 -0.07206515938137442 0.1404810938937803 -0.05652095690489845 0.1373227558264334 -0.03880336347950379 -0.04527684944612857 0.035494856144857215 -0.17115310194412006 -0.028495865438172476 -0.14375880602045457 -0.00907415332059694 -0.11877282461157825 0.00834396980668805 -0.09874337112655733 0.02145570442136583 -0.07332442216042626 0.029497117831153018 -0.20719200133540422 -0.01340519048088954 -0.1839584722446481 0.011233249739877087 -0.15215563455133016 0.02959148044890001 -0.133066872331129 0.03866583116705266 -0.11218015341676875 0.04555112316388164 -0.07619680844499686 0.0529911765862897 -0.026648028708578412 0.06072480387139593 0.020461342419868526 0.06993062532081644 0.0653036452309002 0.07067394006392508 0.07430592221269379 0.06685520612119794 0.08926727586942274 0.0649696987033843 0.1293214565883966 0.057496736766793705 0.15623633556634353 0.03665819544027943 0.16341557910075785 0.004398445326653063 0.15469043213076286 0.007839458525944126 </meanconfig>
        <omitflag>false	false	false	false	false	false	false	false	false	false	false	false	false	false	false	false	false	false	false	false	false	false	false	false	false	false	false	false	false	false	false	false	false	false	false	false	false	false	false	false	false	false	false</omitflag>
        <uniquenumvec>3161 3162 3163 3164 3165 3166 3167 3168 3169 3170 3171 3172 3173 3174 3175 3176 3177 3178 3179 3180 3181 3182 3183 3184 3185 3186 3187 3188 3189 3190 3191 3192 3193 3194 3195 3196 3197 3198 3199 3200 3201 3202 3203 </uniquenumvec>
      </morphojset_contents>
    </morphojset>
    <morphojset>
      <morphojset_contents visiblename="SLIDE_PD" uniqueid="3204" alignmentmethod="1" dimension="2" hasprocrustesfit="true" hasrawdata="true" linkedoutlinenumber="0" linkedwireframenumber="120" nincl="43" nlmk="71" nobs="43" objsymmetry="false" procsumsquare="0.7506813625134716" procrustesfitfromparentset="false">
        <alignmentvectors>
          <vector>0.0 </vector>
          <vector>0.0 </vector>
          <vector>0.0 </vector>
          <vector>0.0 </vector>
          <vector>0.0 </vector>
          <vector>0.0 </vector>
          <vector>0.0 </vector>
          <vector>0.0 </vector>
          <vector>0.0 </vector>
          <vector>0.0 </vector>
          <vector>0.0 </vector>
          <vector>0.0 </vector>
          <vector>0.0 </vector>
          <vector>0.0 </vector>
          <vector>0.0 </vector>
          <vector>0.0 </vector>
          <vector>0.0 </vector>
          <vector>0.0 </vector>
          <vector>0.0 </vector>
          <vector>0.0 </vector>
          <vector>0.0 </vector>
          <vector>0.0 </vector>
          <vector>0.0 </vector>
          <vector>0.0 </vector>
          <vector>0.0 </vector>
          <vector>0.0 </vector>
          <vector>0.0 </vector>
          <vector>0.0 </vector>
          <vector>0.0 </vector>
          <vector>0.0 </vector>
          <vector>0.0 </vector>
          <vector>0.0 </vector>
          <vector>0.0 </vector>
          <vector>0.0 </vector>
          <vector>0.0 </vector>
          <vector>0.0 </vector>
          <vector>0.0 </vector>
          <vector>0.0 </vector>
          <vector>0.0 </vector>
          <vector>0.0 </vector>
          <vector>0.0 </vector>
          <vector>0.0 </vector>
          <vector>0.0 </vector>
          <vector>0.0 </vector>
          <vector>0.0 </vector>
          <vector>0.0 </vector>
          <vector>0.0 </vector>
          <vector>0.0 </vector>
          <vector>0.0 </vector>
          <vector>0.0 </vector>
          <vector>0.0 </vector>
          <vector>0.0 </vector>
          <vector>0.0 </vector>
          <vector>0.0 </vector>
          <vector>0.0 </vector>
          <vector>0.0 </vector>
          <vector>0.0 </vector>
          <vector>0.0 </vector>
          <vector>0.0 </vector>
          <vector>0.0 </vector>
          <vector>0.0 </vector>
          <vector>0.0 </vector>
          <vector>0.0 </vector>
          <vector>0.0 </vector>
          <vector>0.0 </vector>
          <vector>0.0 </vector>
          <vector>0.0 </vector>
          <vector>0.0 </vector>
          <vector>0.0 </vector>
          <vector>0.0 </vector>
          <vector>0.0 </vector>
        </alignmentvectors>
        <datavector>
          <datamatrix visiblename="SLIDE_PD, raw data" covarfromorigin="false" matrixtype="0" iscoordinates="true" issymmetrycomponent="false" isasymmetrycomponent="false">
            <data>
              <vector>-0.197331560759782 -0.0767189793149277 -0.169889531789444 -0.0742763630334231 0.0432862687140862 -0.06380482494637 -0.165722213676377 -0.00998539462560216 -0.122924529639114 -0.040144017482149 -0.0254313984470274 0.0398037036620197 0.00963705899927893 -0.0274286741334074 -0.0243094661382775 -0.0353694810388024 -0.0242879370744385 -0.0353956100057232 0.0400361961328459 -0.0272234958302784 0.0681445604597683 -0.0144274549375731 0.0465955622753507 0.0512223473817062 0.0925054727982799 0.0342675532427114 0.106848659155227 0.0477979599898141 0.120128464958062 0.0165606130033996 0.122836582225222 -0.049055428811587 0.100559295987235 0.0622874408088645 0.133843370218378 0.016265500595103 0.165310134646096 -0.0578702337376888 -0.127690130853751 -0.0719355684644863 -0.0747231836654652 -0.0606498036945311 -0.0201853174009476 -0.0547692285847254 -0.138872884566939 -0.00522370298003679 -0.140808122684266 -0.00401534174639842 -0.146739161794392 -0.0173509742484247 -0.169009722974378 -0.0307559179478665 -0.180876408103598 -0.0334486046432964 -0.0802892717440835 0.0049503193051625 -0.0903394534601166 -0.0300521538914634 -0.0589567300010864 -0.0368307129632883 0.0165721319536411 0.0300371181660591 0.0589964540275649 -0.0418771479569076 0.0379440425218877 -0.0112741046457454 0.0408371426481906 0.0208751503968024 0.0514161518757693 0.0553970175780205 0.0412028413606114 0.0620394045688495 0.072890333511908 0.0413043004388681 0.0693089784213389 0.0370001235971584 0.066942957318114 0.00127498985704992 0.0939885220914659 0.0338538188029372 0.129667496509825 0.0383751905570303 0.124303967630366 0.0198007121004395 0.132061591171291 -0.0149663081548491 0.137407739487078 -0.0354939614831166 0.0823575634754994 -0.0296685986714741 0.0841570245293773 -0.010106673605321 0.0753796252124401 -0.0670521609799266 0.120036874526857 -0.0656916253704476 0.14593722506469 -0.0180526314822319 0.146070069713567 -0.00526494534518629 -0.0313248066749003 0.0476164248019375 -0.162753623116118 -0.0383140512914396 -0.14694034222871 -0.0235117973992838 -0.123295050243376 -0.00266405993776343 -0.10194972889997 0.0134124937589174 -0.0831392650386777 0.0253486994071483 -0.196943747328313 -0.0405100444934685 -0.186132088181635 -0.0196623859289874 -0.164575640992089 -0.00274789722965081 -0.141221005899503 0.0128304180338626 -0.112454479011432 0.0256437078565519 -0.0792047003022772 0.0384052374228061 -0.0394915238286513 0.0527567546439828 -0.00253029953000046 0.0654247867493594 0.0449138491306776 0.0775431337727231 0.0570484195462255 0.0708069180476732 0.078070494761989 0.0661250200969321 0.126366137472126 0.06571013211358 0.143750527763891 0.0421294371415334 0.149010596792624 0.0320856410528317 0.15397294096029 0.0346382920860142 </vector>
              <vector>-0.218339922687439 -0.0886385960723927 -0.148382447897518 -0.0876583989135984 0.00929436814636276 -0.0495633903069593 -0.143341803417393 0.00859303783772662 -0.0850299577743186 -0.0195053197741352 -0.0630635789560637 0.0117187870375951 -0.0342540104759471 -0.0311578682102565 -0.0347114364326964 -0.0311231363644626 -0.0233591286282666 -0.032305422397673 0.00698006625306936 -0.0203085165435413 0.056768031750454 -0.00831481694299698 0.0668118204421744 0.0569166178777387 0.0989773322983712 0.0142539867307864 0.143296242534939 0.0482340067004612 0.120615328479577 -0.00498152556271727 0.0956386023827769 -0.0386474823878045 0.139338264213718 0.0571749592083901 0.127403197146436 -0.00183801386323357 0.155763461335787 -0.0514175100709504 -0.12658000670317 -0.0854708190741928 -0.073083873091554 -0.0732539234323597 -0.0191379553295106 -0.0611818362197897 -0.128948913126709 0.0247035831675715 -0.101548611979747 -0.0126001496897908 -0.135559676966714 -0.0377792500042445 -0.169228670437098 -0.0297434002580282 -0.177714870066033 -0.0314998826506147 -0.0740056389042883 -5.96637869163472E-4 -0.0695206718809861 -0.0287877082090439 -0.0555610035838481 -0.0274631933023837 -0.0381632540411862 -0.00578468640860062 0.0506082904818635 -0.0124085881343217 -7.40260383945896E-4 -0.0295526365844375 -0.0283105049273295 0.0446160781598297 0.0268594178790164 0.0681096152183914 0.0474163949235569 0.0653599491250191 0.0835845076073507 0.0433078085909265 0.0875691395187223 0.0334831075935377 0.0715121158715755 0.00310494820202373 0.101661721327678 0.0277215064998164 0.136233338254779 0.0328210175292178 0.126768603664275 0.0162978606815866 0.128738478683207 -0.0216208315389688 0.129251971822665 -0.0320383957595797 0.0698229540689632 -0.0432816222806493 0.0819322985190104 -0.00746853759098747 0.0775942220366584 -0.045433435122084 0.122362757923787 -0.0482402329167309 0.138647102545805 -0.0300261766027321 0.133609155726797 -0.0176018820906783 -0.067949862891936 0.024052958239064 -0.141730929820801 -0.0431501795039875 -0.131960143376872 -0.0390101350965963 -0.103256562065058 -0.0245752540617196 -0.0901055196619291 0.00361466043844336 -0.0767985031833858 0.0173218993015549 -0.213151363875043 -0.0326057028131624 -0.189826808100331 -0.0133824834498123 -0.166386022231827 0.00282734098661028 -0.141273895429256 0.0169786794159851 -0.111140058285872 0.0277971618281521 -0.0773009877100207 0.0409504084209698 -0.0364475440213865 0.0543129122962355 0.00192618961564056 0.0647586475452057 0.0495637140427677 0.0795365154891286 0.0619521721706008 0.0896938381938493 0.0973210768551819 0.106856379906403 0.146117630475922 0.0840051182238487 0.191246650364748 0.0559755142694522 0.160621714634703 0.0377024915938027 0.152106064346541 0.0372161817660577 </vector>
              <vector>-0.204079936779137 -0.0530384179853373 -0.198176984165616 -0.0567233843663125 0.0323711646205143 -0.0358447101033152 -0.188207792227995 -0.0191301529911726 -0.141350364071782 -0.0378981834682298 -0.0231154485885001 0.0208427532718341 0.00944812214641092 -0.0268984666302162 -0.00415905923373841 -0.0317441241677559 -0.00605813477137666 -0.0353691749788657 0.0502187299585368 -0.0146755538440192 0.0760305550618303 -0.00754693376911558 0.0589803361342255 0.0427364963531722 0.104131489128046 0.0307949680336053 0.115229564960796 0.036287172815843 0.116186325513754 0.0060803068951512 0.116118489246296 -0.0283940821998591 0.106956449552395 0.0466446250831956 0.154240827098993 0.0145748250051743 0.145985980207941 -0.0389706354757779 -0.129030231908264 -0.0643969803376341 -0.0762466680342157 -0.0587057341874619 -0.0232156166954277 -0.0491780863588907 -0.138004293827425 -0.0119378684219301 -0.157221456534132 -0.0164927981600783 -0.151926289061541 -0.0131216639605749 -0.171772713192997 -0.0325696593077298 -0.194627490463131 -0.0394674981852089 -0.0730985251669321 -0.0056070721305158 -0.0715536456863385 -0.0304431049001638 -0.058599273872768 -0.0324591181200311 0.0121413617057177 0.0317466816774129 0.0492557534503615 -0.0200212605493931 0.0359410294332109 6.90388883010049E-4 0.0298671865625964 0.0337955061799088 0.0449177873903404 0.0514591200134684 0.0535737342486644 0.044688225185139 0.0711703252678038 0.0388133856500764 0.0800138452670528 0.0374427817155151 0.0785596348940457 -1.2107941430036E-4 0.0965563389860341 0.0294613501542902 0.131149968070378 0.0384391142160543 0.120946056205479 0.0213724723533366 0.127072299746984 -0.016468632961069 0.12250283951116 -0.0327179293345405 0.101142269137044 -0.0213053208691137 0.099236025066948 -0.0116824417984031 0.075161864529369 -0.0391293536370229 0.117782407437472 -0.0387297874107992 0.139892337822163 -0.0199093799594991 0.143618797998544 -0.0111164966666656 -0.0351042476484628 0.0264539777993358 -0.169500650043471 -0.0277619450177392 -0.149795954399423 -0.0165576534487598 -0.121665264076417 -0.00407520764034754 -0.0988864256300943 0.0057144854479657 -0.0791164768972453 0.012595990464155 -0.208266388132875 -0.0360198149392749 -0.18943243253517 -0.014709615751126 -0.165264299319233 -0.00528974207033654 -0.139818608157986 0.0037207135107164 -0.110414315436102 0.0122073053054008 -0.0762218137920759 0.0215536738743762 -0.0356063731851269 0.0322438074528932 0.00286645732028757 0.0427335792494163 0.0493472646315029 0.0557592917877617 0.0590489683651848 0.0526987372264568 0.0811314397443018 0.0547407860900089 0.128074940933331 0.0742378539935541 0.152889516285761 0.0672874258153405 0.151616894378554 0.0341349058476792 0.148161795514969 0.0342763581673389 </vector>
              <vector>-0.19182734110323 -0.0730718762258496 -0.164318377853611 -0.071017379541808 0.0219792999911843 -0.0585327322363756 -0.165303313021455 -0.0104767436980019 -0.131197023417989 -0.0356747384008723 -0.0507439131171531 0.0306490757336044 -0.00833322100805541 -0.0256933291900456 -0.0216039038202089 -0.0359973088164832 -0.0216131469314808 -0.0358370773843437 0.0273196523761734 -0.0301272170989223 0.0689085969904288 -0.0144303053628608 0.0493936673821512 0.054743801112582 0.0809839184863465 -0.00113882340183801 0.11253404279614 0.057622832121989 0.13380375197576 -0.00992151881493967 0.109413825846566 -0.0386796607871562 0.128582677079537 0.0608127513179616 0.156900355115949 -0.00785689058137982 0.171940084848517 -0.0356709026231374 -0.127683224274345 -0.0696341877145476 -0.0740664754712972 -0.0649254663347015 -0.0203470648553641 -0.0598992511979771 -0.13730901509598 0.00619691933964344 -0.122984363113382 -0.00680855790671738 -0.144828367024302 -0.0213770676694824 -0.168041029762728 -0.0362601010442929 -0.180419995335598 -0.0333211878417553 -0.0778467532497256 0.00126819354187022 -0.0735650133840578 -0.0311303982619013 -0.0574606238802958 -0.033228120861351 4.31787951507703E-4 0.0228627682481006 0.0568589808279078 -0.0404665017897906 0.0178980994291377 -0.0131040925628306 0.0163271226945687 0.029176939754095 0.0354245329496019 0.0541645316117632 0.0463876796226995 0.0580452727459257 0.0702110473934492 0.0381699380205513 0.0726088238324266 0.0349803051172937 0.0697990582298023 5.99928715256867E-4 0.084468147404414 0.0363105480277396 0.134332422989596 0.0382362775711953 0.131318669044098 0.0182727214427815 0.133956747276451 -0.0214411385828822 0.126052710992563 -0.0327365483237331 0.0847386254820434 -0.0276631152277111 0.0820075486926934 -0.0129591655571224 0.0748552616354093 -0.0540684150995599 0.11676798420713 -0.04918653107641 0.157457245532294 -0.0110684037131483 0.152344002559864 -0.00175145084561705 -0.0462686603944303 0.0430663602834815 -0.158146901998682 -0.0385631560555952 -0.144433765697078 -0.0242262247272677 -0.120891282744057 -0.00408929384195391 -0.101159272267455 0.013727153236521 -0.0816436633997793 0.023951808839321 -0.193156848368974 -0.0390482807404341 -0.182133358889657 -0.0200716762495448 -0.163120778904833 -0.00148346400226536 -0.140348130049111 0.0149851168544196 -0.110838216384176 0.0256704208115526 -0.0788622454200203 0.0413466305669042 -0.0380615946408837 0.0523186791445811 -0.00320183448404941 0.0698471243709697 0.0458697096332557 0.0758322956337941 0.0559402005276651 0.0584897722938375 0.0800766364820834 0.075554472562263 0.129253781265268 0.0772688077412382 0.147626058610352 0.0453999833634447 0.158945057507319 0.0382896295950714 0.158040903701093 0.0347772416728538 </vector>
              <vector>-0.184495368215008 -0.0961300037983901 -0.154540712612458 -0.0890528885012628 0.0295874979003015 -0.0536726295464361 -0.161978896009635 -0.010240924306913 -0.11616710910153 -0.0357368560652758 -0.0427415750581421 0.0368706563842102 -0.00432933689069922 -0.0121202560954064 -0.015195564488816 -0.0222801503682246 -0.0153843579266908 -0.022172100221353 0.0304035327444925 -0.0184290242822886 0.0562551257132106 -0.00775584821773524 0.049556659624159 0.060981768569104 0.0746247039632014 0.00137379668420714 0.123465706499938 0.0456504730402329 0.124067061142123 -0.0181608968338763 0.111223278458043 -0.0531901011891914 0.112147335490608 0.0799905746141649 0.13952516231626 0.00891763070647755 0.164870224474146 -0.0510838545053974 -0.12522842813708 -0.0854419917701447 -0.0723871470183146 -0.0721513709847029 -0.0204852668005595 -0.0550916430628564 -0.137076499180536 -4.17893861754559E-5 -0.126597498920613 -0.00713014281161335 -0.14172586391054 -0.0250416622234965 -0.169720616468176 -0.0365353896011509 -0.180773059769665 -0.0328742032333483 -0.0774874535839442 4.60521842396369E-4 -0.0648064276671046 -0.0281746983182863 -0.0547701328754128 -0.0233251936628183 0.0148795709947876 0.0329987376435497 0.0555323533049085 -0.0338432068099512 0.0285053585342593 -0.012698408170906 0.0251247291402389 0.0270337114482487 0.0379619189930362 0.0552401454634112 0.0413807850805698 0.0632982706767669 0.0718175523973299 0.0378991491201299 0.0726277421032422 0.0352465771676497 0.0615235497723575 0.00512144884382044 0.101270718488407 0.0264362499193921 0.128566361494391 0.0357903635691009 0.117218605645181 0.0178379177850604 0.128256709144171 -0.0195671782181661 0.127660045001547 -0.0352990420594634 0.0789114861358444 -0.0383961622865425 0.073750277872237 -0.0166444262110197 0.0747997383673856 -0.069921411652494 0.121965004858748 -0.0659207882518248 0.144987125053949 -0.0220932860978498 0.148222910523997 -0.00920909565371305 -0.0473982826005555 0.0462357209884684 -0.160749774825381 -0.0405551382541297 -0.145837428454525 -0.0250779035116403 -0.117622107233132 -0.0091760359834334 -0.100378392132324 0.0103384473106061 -0.0837140267802872 0.0249775053035857 -0.201858983068843 -0.0384734053509133 -0.18864530069687 -0.0173759960208381 -0.166841412273104 0.00121320122301467 -0.143684386681576 0.0186778811804296 -0.114899558998461 0.0342140077484529 -0.0809625453252356 0.0480733495117585 -0.0399582118921164 0.0582174376947531 -0.00561321656344756 0.0786548989629795 0.0479211512374228 0.0855327277409627 0.059950991026522 0.0778876844807251 0.0806351211349478 0.089986457401604 0.127665252913867 0.0691435456648164 0.148889183311446 0.046377667739218 0.1617422514819 0.0346785151233407 0.16656215982161 0.0147280619665912 </vector>
              <vector>-0.218477823498582 -0.0731356318145245 -0.173100263451838 -0.0679003373472579 0.0304097183123045 -0.0448198145124148 -0.176391628080489 -0.0135937311635628 -0.111150370100233 -0.0354665851731766 -0.0277523812189534 0.0381472043802945 0.0075258157521803 -0.0215880957143046 -0.0104415885902983 -0.0319859785914584 -0.0104227497857103 -0.032008842497924 0.0370457252002008 -0.023863310523021 0.0599952478563769 -0.0236179832813367 0.052441774258752 0.0514631120344918 0.0853868581154805 0.0171984223377343 0.108536701949958 0.0535196795716818 0.127658890964744 0.00570283699724665 0.118885230523069 -0.0482162905265298 0.0981606036143154 0.0631376003965398 0.138998542579237 0.00980921994820045 0.17032149476386 -0.0438847213084601 -0.12972397707737 -0.0659932986170819 -0.0767923256586741 -0.0561993584366149 -0.0221701597239898 -0.0476816140607976 -0.138285354367652 -0.00488903633827816 -0.133327635148802 -0.0129893964432956 -0.141939486478724 -0.0271162774756895 -0.170896867054946 -0.0332073722351092 -0.182831102476115 -0.0373518985530524 -0.0769031668808771 -0.00103838807216099 -0.0776803098379498 -0.0328090153775754 -0.0566588520135497 -0.027056883263005 0.0148834737115585 0.0306357183083757 0.0517858354577996 -0.0354615108433723 0.0340293573221476 -0.0122549669182496 0.0372079329922636 0.0238223436911141 0.0486948701476269 0.0519058315359157 0.051451713667799 0.0577202880068632 0.0749365270712067 0.04327766262521 0.078464177891602 0.0366470614219896 0.0703526455782443 0.0015202027028321 0.0908768862912746 0.0339793775143283 0.124452373971085 0.0349819862222169 0.123300782898667 0.0191381347426329 0.139804683274443 -0.0140288408279095 0.137553237831144 -0.0408655516036297 0.0806289388376025 -0.0321106980922154 0.082034012368361 -0.0112628303078791 0.0752992637467137 -0.0527991885987236 0.118229336035478 -0.0533792925124293 0.150900332766162 -0.014043134905795 0.145079894027651 -0.0048599901232321 -0.0318752944751461 0.0454202271989648 -0.163646797065757 -0.0364637360519335 -0.142499086911052 -0.0296273232293573 -0.118690346179408 -0.0103042142186948 -0.104320822995466 0.0137741592240272 -0.0836110542904824 0.026146678929357 -0.212699781245821 -0.0355093626256863 -0.191241250108847 -0.0152342872503111 -0.166943882398746 -7.31279745708908E-4 -0.141410784441691 0.0107843832689197 -0.112191265879608 0.02228702988876 -0.0786957947879535 0.0346430185265566 -0.03882775984366 0.0482339510943602 -0.00185841014975167 0.0554066468054152 0.0469502057753188 0.0592666982519583 0.0592050700953532 0.0624842731272229 0.0794164008708131 0.0638691477800473 0.127878967210191 0.0638237389367644 0.151120047561417 0.0516333278997164 0.154642586907185 0.0355510364678542 0.138912214018559 0.0394190693441676 </vector>
              <vector>-0.19180916806563 -0.0635988743730625 -0.158256874878979 -0.0577405948792681 0.0476591211815155 -0.0526214755070745 -0.173106990593178 -0.0124685508298452 -0.123835639215333 -0.0267306163453153 -0.0688553443771836 0.0128866803452955 -0.00878272815017677 -0.0308241043861367 -0.00888920668581168 -0.0308802542822708 -0.0128927753215367 -0.0387264445412621 0.0353067853563803 -0.035986456947858 0.0928003298824059 0.00516418844861824 0.0679646327763913 0.0597400758498057 0.0957211993022598 0.0047673096220118 0.110588278240241 0.036471752691219 0.124066396259588 -0.00323639362061542 0.113982488977974 -0.0478604336929455 0.111689522900627 0.0488794498997689 0.137248028507302 0.00342326604392081 0.147027597462862 -0.051071183490499 -0.127716579167585 -0.0556297145493568 -0.0733187737262676 -0.0532154413646439 -0.0191703322876164 -0.0521487469539551 -0.136531051654382 -0.00825305432861685 -0.138364752719089 -0.00986817457662033 -0.142342031372993 -0.0210142247588937 -0.168457991975025 -0.0334521639226912 -0.182400313039716 -0.0339933268440324 -0.0933998182744216 0.00275739910426445 -0.0729224992726255 -0.0336936757207303 -0.0559938519146438 -0.0351283366127662 -0.0145365963023491 0.00494741474982833 0.0605597922880041 -0.0369151967678211 0.0124932485754836 -0.017465822886679 -0.00166619009558558 0.0303349699624849 0.0234141549770168 0.0635302870989868 0.0441766475722811 0.0658378053472426 0.083425776542629 0.04890516374088 0.0902224611322555 0.0400790562343824 0.0961057980060003 0.00136293065506043 0.105483727868765 0.0271080421743703 0.134276675799599 0.0401644948010412 0.135150957296535 0.0162185208495755 0.120723224499098 -0.0180161698009508 0.124342822832508 -0.0341533575031579 0.0849523717404717 -0.0298006548919422 0.0908658995242186 -0.0112236832770438 0.0769418757261295 -0.0551411386953357 0.120385032704818 -0.0585769099194269 0.132539207908068 -0.0259169986232128 0.131467524319075 -0.00959321379716453 -0.0702080164897101 0.0171376441459011 -0.158058478834087 -0.0382899674348496 -0.141305769956776 -0.0268636904742755 -0.123099122583563 -0.00230399918468782 -0.0982226110809527 0.0117285343802187 -0.0766816932384179 0.0154879915554543 -0.194513607530616 -0.0392984164976669 -0.18535445969423 -0.0167728218546142 -0.162968940033682 -0.00137291574778977 -0.137313685459741 0.00793786356118194 -0.106498815508717 0.0168671879588152 -0.0725109146997936 0.0308533592846339 -0.0352023706847512 0.0505118193256357 -0.00134730943679391 0.0693943977484093 0.0423277869180449 0.0901308248007639 0.0573821024382521 0.0945453055602325 0.083889528752888 0.0937052070369281 0.131811091817744 0.0763179617214842 0.153237390184576 0.0518398054432244 0.162085743964735 0.0365370952973813 0.154220080085218 0.0342733944460569 </vector>
              <vector>-0.199737021447985 -0.0582398223244764 -0.172169046224852 -0.0524268885211678 0.0473714307594321 -0.0387497695081676 -0.155134293608166 -0.00707136939423836 -0.137962873539861 -0.0401183674024573 -0.0565620057941602 0.0186601478814174 -0.0114946063888535 -0.0258479773737006 -0.0192485669002553 -0.0293122408914288 -0.0192216132896576 -0.0293449534146007 0.0303312938887542 -0.0287227191056484 0.088419230338588 0.00172342777832051 0.03188668028961 0.050251908581092 0.0931148393771231 0.00830006147976652 0.12206625504557 0.0400774994216153 0.135426642382586 0.00528893793601326 0.10301808936324 -0.0323169016069086 0.117695767771595 0.0442685870367003 0.150735443777246 0.00846374346599472 0.150635046484322 -0.042411665725724 -0.129782164787483 -0.0506671361171468 -0.0757345798882808 -0.0445424528832749 -0.0206794229212666 -0.0412952843611889 -0.143830666103915 0.00272985924980153 -0.127883942413123 -0.00279918813596508 -0.138528075703062 -0.032191479815237 -0.179529275211036 -0.0375606274488555 -0.181758773039472 -0.0282563403638128 -0.0801602812570837 0.00226572808382079 -0.0763720395025854 -0.0358598418502454 -0.0568181735567528 -0.0294171474538098 -0.0126092140608472 0.0103994373260904 0.0568626153398915 -0.0353226520310861 0.0127985521078135 -0.0186473303477062 -0.00509649242977438 0.0258594468515452 0.0114315957454049 0.062861637364931 0.0402015610312605 0.0660933237374465 0.0795247138296871 0.0508335614491352 0.0843172296617915 0.0386617747184552 0.094491081364603 0.00497449555996815 0.0985052517524438 0.0294554685667491 0.131117199987341 0.0357840795132933 0.134267518667401 0.018745409953809 0.139005114536087 -0.0215694807855254 0.127902102225935 -0.031519827346832 0.0947969203082349 -0.0259733520775975 0.0912837347211527 -0.0119222939661474 0.0764311255966871 -0.0387701587868466 0.120562233240855 -0.0391563162297909 0.149745272879562 -0.0218865566388067 0.14887057534477 -0.0108036646371336 -0.0854253526042217 0.0116148918934153 -0.159965589060554 -0.037108937761129 -0.143585493519836 -0.0256483292948497 -0.120191776300233 -0.00614393613423851 -0.0995772770712977 0.0102262846148708 -0.0779717200270276 0.016323690567791 -0.197905299734621 -0.0406897680207854 -0.18316990634455 -0.0224383285239742 -0.161761147802222 -0.00737480847350437 -0.137153806642601 0.00401786470136409 -0.107596806922547 0.0143525831769294 -0.0737173568036806 0.0261647025901426 -0.0334567650462814 0.0401374018784767 0.00318077992980205 0.0537430283803343 0.0491248668281057 0.0668500142225053 0.0601369123151389 0.0667263555611017 0.0803162224725746 0.0681038992739282 0.129263346573614 0.0651034304935014 0.157837830612238 0.0568811565372434 0.166974093790966 0.0366708092660551 0.172142255606718 0.0195132656403832 </vector>
              <vector>-0.208225032280383 -0.0872690551097057 -0.146417302198144 -0.0849390365364527 0.0385100174524773 -0.0446133879261985 -0.158522070926839 0.00619047118985378 -0.0925530633338463 -0.0313997141771132 -0.0610293381015708 0.0193380337360783 -0.0262074167426884 -0.0360098897486238 -0.0264009394387193 -0.0361119411077727 -0.0186229449152685 -0.0331427405939171 0.010601945537144 -0.0207427218811211 0.0692687698872879 -0.00638338027630712 0.0750759567974923 0.0725284480840075 0.10185680175532 0.0109529931221008 0.120043965269664 0.041527628614464 0.125780244447609 -0.0151674839216715 0.110478680567613 -0.0471341566039416 0.128599268595392 0.0629180503356056 0.128156093542584 -0.0136400544801363 0.144560999382257 -0.0532845354144366 -0.127023481137617 -0.0805844530709718 -0.0724224271920823 -0.0770713581286068 -0.0158639890099568 -0.0693332745260442 -0.138835210102501 0.026054619152115 -0.105379064480184 -7.02893335622835E-4 -0.123229320729326 -0.0378195337870091 -0.16926506006687 -0.0380575161569171 -0.170783067444136 -0.0296303715828405 -0.0726672908771667 -0.00115415656139806 -0.0748727540726165 -0.0325476965864095 -0.0577973113306546 -0.0420141540541537 -0.0356681928896774 -0.00225229261864191 0.0509515822052912 -0.0162017019002339 -0.00225436049344096 -0.0277281471827189 -0.0292414857297982 0.0398561489748008 0.0153451248032495 0.0834765645886116 0.0460373325856091 0.0798081971824326 0.0921655491987379 0.0470422231112768 0.0883638305269411 0.0338478964341461 0.0742366442056539 -3.26743982787073E-4 0.105858881602937 0.0250036613759576 0.131071903029131 0.0342819241567153 0.126347139064644 0.0167284292090433 0.131486919916451 -0.0202959508658408 0.134132236223583 -0.0425750868168399 0.0818640643164348 -0.0342330650953918 0.0859978935075096 -0.0115404849489094 0.078455459003738 -0.0482791244289577 0.120581300871885 -0.0564270160084865 0.139149410919147 -0.0249661300370459 0.132223000795634 -0.0169220495435451 -0.0670209037656105 0.0174258997069184 -0.142346160503099 -0.0437848326672108 -0.128832630537675 -0.0392457739346375 -0.106584686289337 -0.0179710016156033 -0.0905560715626181 0.00224670149172875 -0.0742011545738069 0.0136053292846157 -0.199508098122091 -0.0373954940715406 -0.185495219920303 -0.0173847211416005 -0.170407264224764 0.00559748691940898 -0.14801662326048 0.0287513344005983 -0.116125978125243 0.0427452963235504 -0.0824976163202319 0.0522706677589501 -0.0447188078566243 0.0730314488530742 -0.00256925074350265 0.0864061526673314 0.0485461489191506 0.0870432225536679 0.0629907849313693 0.090418266933239 0.0863743649327912 0.0875509586098079 0.131066032397387 0.0704486871734945 0.163674698734224 0.0544641859573811 0.161408807488253 0.0291757463905855 0.150899735884281 0.0355464481358026 </vector>
              <vector>-0.168257852077019 -0.0750818368206811 -0.141617858147373 -0.0709890986823293 -0.00276685615197171 -0.0538817234981801 -0.151573063229088 -0.0207129354198555 -0.103399868819621 -0.0337624112388553 -0.08483651892462 0.0172476724042835 -0.0537677451317109 -0.0424816159682958 -0.0543579875230268 -0.0427928716478439 -0.0542573350979249 -0.0429150294855302 -0.0166528339659573 -0.0405512434479949 0.0638513442134452 -0.0277072081048077 0.0723630937030088 0.0791937502533592 0.094526143636632 -2.39790408305393E-4 0.129431661926785 0.0455504153850487 0.128969597231073 -2.21477373517201E-4 0.0996226608608973 -0.0464165745927778 0.128446768409338 0.0525216943777898 0.129843664336717 -4.58716356693703E-5 0.153177474454955 -0.0441067203259939 -0.129004916843851 -0.0687704274319974 -0.0745255643370987 -0.0613349519249504 -0.0193163597644925 -0.0551669234961721 -0.129779361943005 0.00143986855013934 -0.11706630364519 0.00428248969156103 -0.115786590712733 -0.030930472824474 -0.156101255355085 -0.0519127739937225 -0.176863385204376 -0.024892645654774 -0.0909047729720737 0.00582324819801867 -0.0906378822244384 -0.0359356502489689 -0.0629105656262699 -0.0489482213737566 -0.0627371742522971 -0.0131343282578497 0.0566708636540543 -0.0316707829672665 -0.0327935103036879 -0.0398703880436595 -0.0477129276305342 0.0538994066695622 0.0181786720727089 0.0899603348887056 0.0489578625981636 0.0853548890071483 0.0908475354678693 0.0428625752775888 0.0885123871234761 0.0330589198549781 0.0783648695306849 -0.00260241980048316 0.100295127088072 0.0295737163416808 0.150168438430531 0.0351881874765298 0.134768082340776 0.0113924689587563 0.132312668746319 -0.0242555589069459 0.130287114483998 -0.0368942497845365 0.0755780181325693 -0.0422051524110371 0.0889136085509046 -0.0136064498786544 0.0786541212823887 -0.0521974474802297 0.12177168633506 -0.0499890091002652 0.149308644231908 -0.0272753997219094 0.141540603101081 -0.0185241121757563 -0.088055884550508 0.0197855630372836 -0.133927900538631 -0.0417489356233824 -0.126169355145462 -0.0328124183039313 -0.106345013478292 -0.0123054368735924 -0.0919348554474687 0.0100975548583659 -0.0866392778560816 0.0269571071094878 -0.168193196937452 -0.0398363086912243 -0.166389989640341 -0.0276328710728716 -0.150081969177756 -0.00974584333830289 -0.130233433892903 0.00965685372055078 -0.106960565993195 0.0303858104070221 -0.0801261784448332 0.0575532531257456 -0.0375729786829691 0.0856550195630559 0.00501755258374011 0.0947463277096343 0.0543767376431926 0.0925967683621276 0.0692172537287791 0.100670627108407 0.119588211619329 0.117376146368926 0.162145058017139 0.0840314479183538 0.189365508472319 0.0558503642739529 0.164717976193881 0.03401221344811 0.16046807946754 0.0293808936851776 </vector>
              <vector>-0.191869630748927 -0.0597440099755167 -0.181318763546471 -0.060436704229443 0.0428896117193713 -0.0529573757105638 -0.179477223636228 -0.0100719375896567 -0.118078401672497 -0.0257434415085828 -0.0275875287418838 0.0207475297042815 0.00936365111407837 -0.0313924120158607 -0.019744160357019 -0.0391649183244672 -0.0218350071379327 -0.0417871416696324 0.0478575255687414 -0.0195368008252014 0.0679387671035788 -0.0116232809752316 0.0503451375555512 0.0466835761847874 0.094356275097452 0.0279083274826656 0.101839406095 0.0485312338091214 0.112943299642259 0.0030244851791237 0.123357643162897 -0.037420864945472 0.0980642466135411 0.065436129665151 0.143352364487796 0.0126387330176297 0.157181611564975 -0.0512766888953761 -0.128258754727828 -0.0716361073298706 -0.0737825771363481 -0.074092158928372 -0.0192117048020744 -0.0651756360683891 -0.13748309748992 0.00275668042140728 -0.142470108018201 -0.0146691625896372 -0.153897755929893 -0.0141557209662276 -0.171443718679926 -0.0300355554186222 -0.18202514062513 -0.0354028460503063 -0.0691661963206139 -0.00814648719782968 -0.0673273051225488 -0.0305245326254801 -0.0557466998702507 -0.0289798734519039 0.00310445655633134 0.0247630087975825 0.0498744605106681 -0.0220870532626569 0.0290208061909648 -0.0033992478356753 0.0214352437920983 0.0328876988105113 0.0335161360414991 0.057323930526928 0.049081903742775 0.0552208847080916 0.068380848637522 0.0371699100305419 0.0681780950677043 0.0347749511719291 0.0699364481279235 6.22474021756063E-4 0.0909653831855461 0.0322727684945236 0.130288026802074 0.0372692607069038 0.117930216119527 0.0218031157359047 0.128150044965757 -0.0167775915673933 0.138216255656693 -0.0357967407477142 0.0978569180271626 -0.0198058960110384 0.0985011627781258 -0.00952029622900677 0.0752283205167393 -0.0558475059995859 0.117978396351338 -0.0500025201466941 0.152989031248136 -0.0200974407698027 0.153269998392975 -0.00550806093904506 -0.0569138761503092 0.0172847217677209 -0.17085459495235 -0.0314555965718883 -0.150852642757467 -0.0156734793085033 -0.121748908845881 -6.43509053160769E-4 -0.0977101248233428 0.0070949396871964 -0.0776109894831912 0.0120983486946373 -0.196494960038125 -0.0394669918043046 -0.189854125050307 -0.0148487392026368 -0.16843601988918 0.00690991624806182 -0.141804647332244 0.0179795051687151 -0.111826247530866 0.0235129550155806 -0.0779802786916245 0.0321044946076084 -0.0360656516170842 0.0380433792526676 0.00259004661936234 0.0506974334100051 0.0483743411119379 0.0608947265974943 0.0610281155768463 0.0593621477758646 0.0826473303043918 0.068327791333672 0.128509452736014 0.0779173364927014 0.15062642854013 0.0507285212666176 0.157662368944693 0.0373078134153014 0.164047065455487 0.032805597538065 </vector>
              <vector>-0.205167194065108 -0.0611251058467224 -0.185235376737603 -0.060105983589123 0.0253107456421742 -0.0461528257687338 -0.172439674726806 -0.0165085917764071 -0.126871222350021 -0.042995937359969 -0.0561891508978688 0.0187693817715909 0.00973653345019005 -0.0145642712768415 -0.0297923763975714 -0.0365873600188272 -0.0297758633937404 -0.0366074011935894 0.0372619400203364 -0.0246678933623716 0.0788773306476017 -0.0194041431768674 0.0514182212092487 0.0537449916893243 0.1060458779592 0.0149200021398948 0.129845124606864 0.0438115931458079 0.114509636939419 0.00381211409412475 0.122783792906696 -0.032332262327473 0.112970810303634 0.0499456482644607 0.142358271868732 0.0253870647885768 0.149885423945139 -0.035676326773278 -0.128394155128398 -0.0642710512271781 -0.0759019720061534 -0.0551665518162841 -0.0214164252222821 -0.0470243047061356 -0.136017494318776 -0.00175435773561096 -0.116791046727042 -0.00618823280620764 -0.143427679799517 -0.0201064348171353 -0.169861192990666 -0.0333587805550482 -0.19621602958368 -0.0352517515873968 -0.078453893066685 0.00149011577539252 -0.0780299846782556 -0.0333096467697398 -0.0583420298437224 -0.0367769673891876 -0.003650109553556 0.0239979689885709 0.0525002670915479 -0.0285941182416589 0.0245836990722683 -0.00828284753762793 0.0108432215171915 0.0310282937030075 0.027962487376447 0.0589130957691572 0.0467495987057308 0.0563262763887922 0.0784043323778655 0.0459932611628152 0.0866708864543571 0.0384955778582526 0.0884474099605053 -0.00272218974947734 0.104472993530983 0.0245624219291212 0.130270071609068 0.0367167132577848 0.120320180200776 0.0209189920202929 0.126402229869024 -0.018247763418509 0.129981023875016 -0.0349563401972327 0.0928821851367013 -0.0212236366988068 0.101001588041382 -0.0125493508701323 0.0753022566466405 -0.0450010423791889 0.117368931706031 -0.0439511090622682 0.141446075013018 -0.0208044774201901 0.13638502728261 -0.00922730726774861 -0.0469751475723001 0.0269552068464175 -0.164738491620714 -0.0311400053501635 -0.144265633089751 -0.0225265800349557 -0.118196765806011 -0.0076235398594747 -0.0970119840890166 0.00683582941110886 -0.0786623286010531 0.0175931216245661 -0.205504776799436 -0.0348905338787771 -0.184996822088724 -0.0189196416369549 -0.161681308844059 -0.00700954693386573 -0.136559868710311 0.00415786593097664 -0.107750654901032 0.0163072215359638 -0.0759585779702712 0.0300070203903896 -0.0356593095684806 0.039472538756911 0.00249296936143546 0.0494317390712655 0.0502246372614134 0.0627975093916878 0.0606604888398114 0.0659701184628019 0.0810451549815548 0.0674948446611485 0.128940890126401 0.0728128617851633 0.152236135376534 0.0527440089489366 0.162437602105842 0.0387824984054562 0.158898488129224 0.0274103144473997 </vector>
              <vector>-0.196539468371316 -0.067278693905663 -0.171631650837579 -0.0492846812163859 0.0297691557607086 -0.0457353743699688 -0.162350691054219 -0.0148447952898762 -0.14372369802656 -0.0394120678985518 -0.0688133701859052 0.0165256260338844 -0.0299870312083486 -0.0304743519532343 -0.0301828208686358 -0.030733868040102 0.00357004923944547 -0.0376757190448442 0.0377554732252624 -0.0388663017814647 0.0971608404299898 -0.00305014408521265 0.0813992356751833 0.0596422596563679 0.113329627461899 0.0144899378280841 0.131940967802116 0.0327116822413946 0.135504703081553 0.0123403755226628 0.110350268894552 -0.0370064691384774 0.130792191632468 0.037634950670554 0.135731454769235 0.0126016848997811 0.123089378904549 -0.0422357579029866 -0.128793461484321 -0.0527019307392885 -0.0755558435417513 -0.0505619016640526 -0.0211990489339151 -0.0478215916477492 -0.14205298709254 -0.0112382912907119 -0.139851982495105 -0.0042047109944727 -0.143566314348051 -0.024174878898095 -0.171053694681381 -0.0364727927405805 -0.171846732848161 -0.0339488772261048 -0.0903431851307209 0.00878071988183188 -0.083069047117076 -0.0418937791123942 -0.0579425121034398 -0.0312012158454895 -0.00522196239392063 0.0199968957735017 0.0602895426579353 -0.0400149321801364 0.0172098169377094 -0.0125546533055687 0.00880347946868903 0.0310152556762599 0.0278984499983935 0.0591896645889921 0.0428942254393515 0.0638182991979132 0.0901333137315612 0.0568971389331906 0.103182592495072 0.0420062092392115 0.099833276143449 -0.00424233556390749 0.111300749169408 0.0169591376040419 0.133200008453748 0.0414992775482414 0.140448545367039 0.0129838055002543 0.120423438657505 -0.0138543020085132 0.117932053696701 -0.0297002253085682 0.0916254213710384 -0.027024279461586 0.0982456815301429 -0.0157329913594709 0.0754268293522915 -0.0443691384250428 0.118627224388417 -0.0427606776519205 0.121665029489402 -0.0189322713077216 0.12543356239804 -0.00322611679479137 -0.0742619666090228 0.0201017095408134 -0.159341508458901 -0.038826249907213 -0.146280482360245 -0.0251372708069321 -0.124284006938593 -0.00204367797876956 -0.100098001212338 0.0104817994711136 -0.0801396491698991 0.0188927970895088 -0.191105685657044 -0.0440393266066051 -0.180381853384062 -0.0254703251060317 -0.162403702846892 -0.0078495461214559 -0.138199586871853 0.00340010486768494 -0.107917436138303 0.0137663573657839 -0.0738044354080963 0.027831778165819 -0.0357053546552745 0.0470737417512232 -0.0010741365052541 0.0645737256043956 0.0450005064691355 0.0800066523466021 0.0576639563472592 0.0801993233120667 0.0791126662743922 0.0798719028250054 0.126685164465497 0.0679142607292534 0.148656864119608 0.049056016256444 0.152382406005564 0.0339866533500227 0.164255157634415 0.0303467712080366 </vector>
              <vector>-0.218635683749653 -0.0546994021318735 -0.191582155387414 -0.0492845936369573 0.0458436487156135 -0.0346138936931649 -0.196080077469175 -0.0319868280846646 -0.15310455625483 -0.037850864417208 -0.0320762141510838 0.0215959650970156 0.0109954306915421 -0.0266611246604347 0.0108565707543275 -0.0268093512957194 0.00275496757536779 -0.0315039208273631 0.0436761538315776 -0.0218138745179552 0.100441569286227 0.00890666621332522 0.0807669354380087 0.0520107553264531 0.106784553608289 0.0159707296989738 0.120494061127641 0.0431898996682476 0.123380319443682 0.0138017313899519 0.0995208922924005 -0.0282578411795437 0.119843824542444 0.0501240907260796 0.123750910259323 0.0137974632273675 0.128856425119049 -0.0344428212883534 -0.130604133047451 -0.0534596096311817 -0.0775703643463995 -0.0512953575709452 -0.0235290001056452 -0.044203988082787 -0.137308850837101 -0.00628596432741966 -0.127707386286187 -0.0256009980190686 -0.165074585264168 -0.0227260083341223 -0.174765773250811 -0.0341192553826831 -0.181581496861181 -0.0400312417520454 -0.0812724544199854 0.00412677019776126 -0.0898724850937263 -0.0496927661300141 -0.059451974851605 -0.0323970252732215 0.0109183834023138 0.0361474685978406 0.0553154399778104 -0.0327630942412524 0.0364191884347976 -0.00744178757383641 0.0339950514356488 0.028134461047976 0.0445656084020187 0.0444138506096205 0.0472746321203438 0.0463827634987724 0.0835454544632856 0.0533831444272134 0.0939706312530542 0.0442989050646005 0.102448449505238 0.00517575770069467 0.104366297454004 0.0288451326420302 0.125902048396138 0.0383532857966558 0.125201078610497 0.0211279676607328 0.116648378500942 -0.0143660852538548 0.118531070025255 -0.0248281584805326 0.0937546332324639 -0.0302254652929835 0.0995888388562408 -0.0135911180914279 0.0760493080847899 -0.03566483049095 0.119153720283341 -0.0351852790223992 0.12755730854666 -0.0216835556977174 0.123555658125184 -0.00880798058786282 -0.0407913111595 0.027838562583635 -0.169800292873118 -0.0304586621726719 -0.153703161057354 -0.0155038632253848 -0.124347243752613 -8.88015652718124E-4 -0.10086764087973 0.00772383212161105 -0.0805923462559465 0.0142376094104872 -0.209578612219053 -0.0356676426704358 -0.189353218325351 -0.0206972234334795 -0.165829739296465 -0.00966481933672703 -0.140303868291909 -3.97091996952126E-4 -0.110632462026602 0.00901765934698365 -0.075764943441626 0.0189991084071347 -0.0347839140323223 0.0319823879487723 0.00238866947340283 0.0422122529339096 0.0511495719614221 0.0547745524229252 0.0627313644217161 0.0591499063907464 0.0810189136440502 0.0617325219573635 0.128516520007078 0.0598189796205791 0.150122425722742 0.0485510376188171 0.149062350734151 0.0336736531645255 0.154848687227923 0.0360725309391102 </vector>
              <vector>-0.189878374755836 -0.0652388795043679 -0.160926066231154 -0.0570992199746613 0.0366546170896236 -0.0481858118318639 -0.169239208151253 -0.0129760815236479 -0.120262754546021 -0.0340543821027571 -0.0493537273971868 0.0240290649176422 -0.0225191832016155 -0.0404116309923994 -0.0226326128601708 -0.0404714464613897 -0.0181228723741351 -0.0412491602927122 0.00870726861070467 -0.0335661731059481 0.0700895762608483 -0.0218841586505463 0.0709001585389771 0.0727821251904593 0.0986005335630228 -4.43833724422979E-4 0.127438075453031 0.0508053116104023 0.131949495666972 0.0146857111409537 0.112932121805469 -0.0478319284160307 0.124315917056552 0.0590320620104679 0.132281855532733 0.0147580468663014 0.147103003781209 -0.058517324727139 -0.127139530591751 -0.0596738185224188 -0.0734211025875567 -0.0559283529200612 -0.019036368954409 -0.0526876144091221 -0.134947793258072 -0.00220924353008033 -0.137793867906062 -0.0100112672543862 -0.138838034586095 -0.0242795952172966 -0.167684661306273 -0.0403103846509996 -0.17769038542417 -0.0307483105282119 -0.0784704373607839 0.00565562663883857 -0.0838928553515943 -0.036110365098094 -0.0564080734927031 -0.0351237799806701 -0.0326102108118718 0.0067487678461648 0.0553070554179374 -0.0308020810246639 -0.00769692328022588 -0.0247997521809612 -0.0151423073077127 0.0396415493390868 0.0215971501979886 0.0705511025309686 0.0432415236309214 0.0768050950636584 0.0775225958099446 0.0433570118989281 0.0820480952115401 0.0357516909986081 0.0849590240310696 -0.00231004758883694 0.0995914230785245 0.0302640541478389 0.143520663975166 0.0408030753349074 0.133595146403696 0.0160294209833001 0.122308292699922 -0.018638629272664 0.129843230450921 -0.0361126742792651 0.0827774328595768 -0.032734010168633 0.0934771158847255 -0.0121194014559293 0.0782224658740428 -0.0489291246760879 0.120584614997983 -0.0571823639404752 0.137733530815041 -0.0245920122449082 0.130380740475477 -0.0125553607999173 -0.0644191754636968 0.0214018038911538 -0.148598117955772 -0.0430434381992453 -0.136631435707599 -0.0284327059529209 -0.117307406649617 -0.00512017183703326 -0.0962676661457306 0.0111641124605577 -0.0751540207980094 0.0163494672410966 -0.189283105603284 -0.0386493160883812 -0.181677388767367 -0.0179573219772505 -0.161218218837454 -0.00136056664342931 -0.13488557193222 0.00759408966188785 -0.105753549267123 0.0206418166102316 -0.0735337921640835 0.0352747206563986 -0.0334402445106883 0.0496976937248946 0.00215413058972018 0.0661685303430785 0.0486617420939522 0.0822884482621997 0.0618334940774486 0.0829984047657474 0.084131385508856 0.0871754035200699 0.135188490117586 0.0784598185929085 0.163851029338419 0.0586908468247054 0.174768040491059 0.024666529481946 0.153606008148635 0.0400803391944274 </vector>
              <vector>-0.221843421632957 -0.0828860637863781 -0.168047157479289 -0.0702055775469454 0.0320156376353447 -0.046860504904794 -0.159195154680272 -0.0106424800392345 -0.0911613010107297 -0.0291413498717264 -0.0385900214345322 0.0185543097250322 -0.0115646142287886 -0.0340172162007555 -0.0306080775345758 -0.038699419374398 -0.0305899149345582 -0.038721462598321 0.0125192017041903 -0.0309894667243793 0.0802009106017268 -0.0148674607808161 0.0521607174867808 0.0606714238476957 0.0956915409364079 0.00271790343015719 0.120359927449518 0.0282407328470359 0.126389728571253 -2.46086098422591E-4 0.10673709746647 -0.0311368140648488 0.111907652312296 0.041926565585556 0.143034594159589 0.0155193983489792 0.163541510226598 -0.0448348630519537 -0.129875368977369 -0.0618507412352298 -0.0751629689726506 -0.0524326990706434 -0.0201717228557561 -0.0506265424609187 -0.137185149184506 0.00102583015449944 -0.107687587938397 -0.0143251305257489 -0.142144254456104 -0.0232598145586968 -0.169823695639748 -0.0358174763986586 -0.193375269913281 -0.0277838474058498 -0.0629914332846969 -0.00806540210068002 -0.0535506994752507 -0.0272295702726211 -0.0492943465507624 -0.0253475139270742 -0.0212295805051354 0.0101327205925454 0.0548802119066472 -0.0338834655460804 0.00528882539860827 -0.0175612181487237 -0.00446466970766622 0.0303179960594599 0.0166040865655305 0.0676921281537479 0.0434181972451507 0.0648883900284661 0.0765269649624917 0.0427178179617773 0.0829336537563818 0.0372373465374414 0.0860243545098738 -6.63280733513564E-4 0.108218352638413 0.0212064948021497 0.129850244808144 0.0358593616295462 0.133356125747132 0.0171603478145172 0.119619578358449 -0.0116238701994094 0.111642074000863 -0.0230115745308823 0.0922069986103826 -0.0240775492966624 0.0923644719807003 -0.0110959543140674 0.0767512543034769 -0.0532963842386589 0.119491488818048 -0.0484885219496608 0.141742746504852 -0.0215831608692548 0.137630924668609 -0.00944304055838094 -0.0317888777860797 0.0416296571400835 -0.163368195893662 -0.0369903419215297 -0.144035122696751 -0.0247936771524203 -0.117664846939265 -0.00924636499217761 -0.095647058564798 0.00398837329029227 -0.0769874541930791 0.0145600889335689 -0.216668585587769 -0.0341415423111098 -0.192370511006358 -0.0118689068367173 -0.164643795094656 -0.00198730493629467 -0.13904713771564 0.00894998364235847 -0.109851312780893 0.0210238626096432 -0.0766209437696516 0.0345366141383617 -0.0371547750372285 0.0502772818427285 -5.42500578223E-4 0.0641206480452674 0.0470788507375304 0.0759542896489886 0.0593572385094592 0.0751647473635137 0.0802691409097775 0.0750829676653675 0.130331336652212 0.0743244204053837 0.160907154694335 0.0657388825124151 0.173463218856769 0.0429908060172735 0.160431514347067 0.029532270760786 </vector>
              <vector>-0.191725305300813 -0.0577089067396261 -0.175512905205826 -0.0687184315758534 0.0409907326760281 -0.0587223834191499 -0.178672993092136 -0.0200879982720645 -0.107623773691711 -0.0255682269780193 -0.0378953289102172 0.0212543286395781 -0.00538284259183766 -0.0305551926282605 -0.0209838238038702 -0.0416781406527836 -0.0209675254967199 -0.0416979212587393 0.0296479770378595 -0.0179911360922508 0.0587846479504407 -0.0169855851119 0.043535100950646 0.0553228551199691 0.0963294530964728 0.0319369443142625 0.111800332369202 0.0490123082944695 0.110279170424233 0.00326836452023429 0.126093536576447 -0.0422934613085133 0.10795663552491 0.0694626531748982 0.147701731530657 0.00775013577412521 0.157477492055206 -0.0619510327649273 -0.12924149499559 -0.0858156625665255 -0.0694326113493564 -0.0842395704807723 -0.0173177659423246 -0.0667069936461141 -0.136215125100721 0.00664325166532381 -0.122922406703971 0.00204738365091287 -0.148383543490303 -0.0212121198269624 -0.169982758127729 -0.0305249164659553 -0.175401245040501 -0.0291831572080391 -0.0677634056754644 -0.00367847567684013 -0.0626303005602177 -0.0274582157903707 -0.0578929835514366 -0.0348153979400714 -0.00188157624816827 0.0203130395465071 0.0529878237835507 -0.0277985823270411 0.0244035240635833 -0.0108539852773714 0.020114225099467 0.0294580802637312 0.0335037274715404 0.0571684628770772 0.0419517168243842 0.0635510543352345 0.0686483060384003 0.0401229445440592 0.0679925080064721 0.0423707895682985 0.0504497530194243 -5.72024656187242E-4 0.0903249752505227 0.0368176133708395 0.135727106156034 0.0382248101265271 0.125429453640844 0.0175683609666398 0.11958923011073 -0.0233422793279857 0.131753458726599 -0.0344675022235439 0.0889596974373226 -0.0262604573683727 0.0974014354219892 -0.0113478377782923 0.0741189518307461 -0.0692928258464212 0.120052871602083 -0.0680078160205979 0.144777759022225 -0.0211060399270632 0.149067397727191 -0.00999664942710701 -0.0593178615980543 0.0215570996646281 -0.166274709875885 -0.0334556424679998 -0.150032900954993 -0.0166605042237026 -0.122699911439615 0.00216758987482304 -0.0985759691578625 0.0144163217581269 -0.077149919624266 0.0184898670825707 -0.192135690841102 -0.0392021931660138 -0.183596115064352 -0.0166943490599865 -0.163438570901091 0.00237221815356403 -0.138280609655498 0.0135886963323749 -0.109372655565178 0.0247074833042207 -0.0747234444795871 0.0330873207279299 -0.0336572497859265 0.0466639836414418 1.07921855051047E-5 0.065111495585132 0.0482441042188402 0.0732593886594637 0.0593476320770386 0.0798803228241944 0.0812195606863126 0.0750666207228158 0.130304589062564 0.0895073356586227 0.156191447023269 0.0553108159524629 0.160943995370667 0.0367673826683987 0.162972471772917 0.0324042921379672 </vector>
              <vector>-0.196969570663703 -0.0559645734529671 -0.180210447238224 -0.0638191171206017 0.0378719876448194 -0.0507744655767824 -0.168564300146001 -0.0155409688638716 -0.120608357893608 -0.0321246668155792 -0.0426070172016609 0.0284096197300267 8.86462233762202E-4 -0.0322966852036651 -0.0133753559272569 -0.0398186156450274 -0.0130420676658018 -0.0398201999173415 0.0308944573420334 -0.0254643209624608 0.0872476511753264 -0.00739388997931691 0.0548623569340748 0.0654344080510428 0.105435744089199 0.0285498823964104 0.121045768432099 0.040287731315786 0.112210430365753 -0.00441500158572229 0.116929200417514 -0.0403637689094519 0.106938437766763 0.0546107929366348 0.13589646248638 0.00525170541868964 0.141939902401263 -0.0436170731670773 -0.128073902294054 -0.0695138521767972 -0.0741802175368592 -0.0657160187358216 -0.0205793940727006 -0.0560587528958877 -0.139828169864531 -0.0100967847243593 -0.138373665315491 1.56565020370354E-4 -0.145179022708346 -0.0193661557296578 -0.17039939868336 -0.0408644417164057 -0.183860139256525 -0.030373871027458 -0.0719180833230483 -0.00237582572987594 -0.0655830574781529 -0.0272489145546206 -0.0572234055315214 -0.0318360414783748 -0.00300637344240138 0.020737809695427 0.055742947356607 -0.037765357669279 0.0220893428663757 -0.0105142277854917 0.00892456742132381 0.0306141777880792 0.0253017456927918 0.060200279089503 0.0403334486099313 0.0668596073642788 0.0806371476234079 0.0485742246189542 0.0867306376017244 0.0389201766765319 0.0881489746833365 8.30801905705783E-4 0.0994427698635775 0.0277121815803406 0.143981465435315 0.0399240981514367 0.127204481528824 0.0164537798333504 0.118960494270932 -0.0220669932291446 0.126972556132698 -0.0347999883420979 0.0975879653072714 -0.0242773073516685 0.100665910352997 -0.0123242666682607 0.0755079635605008 -0.0582812888289907 0.117603126231873 -0.0491873644424583 0.133749227174394 -0.0220111877535056 0.135567306346499 -0.00893287624023482 -0.0665475368490496 0.0263650210105211 -0.164230539587775 -0.0346928346288807 -0.147634298604842 -0.0210777569093982 -0.12242552589045 -0.00262166597506276 -0.100888967944575 0.0125538412878079 -0.0805626549753953 0.0212786435828933 -0.198340873270296 -0.0399717745537329 -0.182868951247997 -0.0225793135233506 -0.160835017828448 -0.0076120716217368 -0.137429996074274 0.00702586792024851 -0.110065091152382 0.02178099864205 -0.077274306408435 0.0350587458105805 -0.0372100168346681 0.0491301418342784 -0.00126663248429875 0.0636051128009933 0.0466684051025781 0.0712444886779063 0.0582336139349858 0.0702048873964322 0.0791923335592074 0.067636334766879 0.128616639714253 0.0692109187077502 0.153145108381937 0.0546805491916831 0.160186227096408 0.0381393131606418 0.157809088257395 0.0321375751291837 </vector>
              <vector>-0.201792869865223 -0.0649940081994187 -0.156097658096705 -0.0569192478585831 0.00394715370340849 -0.036717377781419 -0.185177807597503 -0.0263892989538352 -0.111941917233168 -0.0208645712873175 -0.0474805750775228 0.0161832706154882 -0.00272866191182621 -0.0127238475731577 -0.00301518922240915 -0.012519134979329 0.00339203973937154 -0.0360632832476601 0.0250533846383111 -0.0299982820829716 0.0857798691937201 -0.0191352267314278 0.0827301838726389 0.0467679727429817 0.0992920123073359 -0.0105726808045277 0.123405495573524 0.0246885322449033 0.123616568294481 -0.00768779064049747 0.0997029238647043 -0.0407949272289484 0.124054717552024 0.0339266244949002 0.155067007514174 0.0172430656953568 0.139198059843422 -0.0561516646920298 -0.132305014216807 -0.0527721115514701 -0.0787707665999855 -0.0436596652900478 -0.0235596519693103 -0.0371450534423785 -0.162955051935001 -0.0336566362878463 -0.155401711958724 0.00324890159704142 -0.142554429318772 -0.0253140833147116 -0.181792960645814 -0.0536485878176037 -0.192585653725956 -0.0303447340264695 -0.0502674558402671 0.00400389731907962 -0.0573092541033614 -0.00693517142573212 -0.0598914480599266 -0.0262893940058113 -0.00799105847842595 0.0171705590922847 0.0510493681654906 -0.0313572640927729 0.0117458030253995 -0.0155027160244805 0.00797241011065157 0.0286244902807972 0.0282062311723256 0.0538158627829826 0.0413060669344981 0.061667110634021 0.0852606162017674 0.0472930049357413 0.0954118893673211 0.0351144642865713 0.0896250632157882 -0.00517194862233369 0.10990773522506 0.0191658647069511 0.125602812165553 0.0356567010784802 0.129792776372321 0.0163052121391156 0.120280619779228 -0.015934385262337 0.117066077382609 -0.0270875332735062 0.0947024506215028 -0.0284691206144431 0.0980293843803764 -0.0143576727065093 0.0749835209952204 -0.0415989977516968 0.117610806386095 -0.0495387507180636 0.136907121426383 -0.0215020337590313 0.137414218613767 -0.0107508914850373 -0.0397055386946811 0.0212035846306045 -0.157351891877502 -0.0419972404025376 -0.14596655556036 -0.0246740582593301 -0.119825595216504 -0.008596421648086 -0.0977813329189639 0.00343117680539411 -0.0798711398823855 0.0145752976240287 -0.203088022049663 -0.0394774544336638 -0.186950876359319 -0.0193743903421532 -0.162540958007664 -0.0103898711170854 -0.136826012092355 0.00128640938377023 -0.108630941741627 0.0151624716451954 -0.0767296908948963 0.0303844188205565 -0.038736035117426 0.0476741564825292 -0.00276304199375211 0.0624961734590089 0.0405208688248933 0.0826596979754099 0.0520072434745067 0.0861229293394717 0.07544799225365 0.0885185067975526 0.127386157621326 0.0798975285626151 0.15419363410579 0.0675257898213222 0.166967190440206 0.0501626478622073 0.155749293904962 0.0351012058798996 </vector>
              <vector>-0.199414782207748 -0.053476451106472 -0.184050194233724 -0.0582766676279737 0.0447453204748965 -0.0541899541884979 -0.177915136765778 -0.0112805988230614 -0.119595557322961 -0.0246806694174654 -0.0285078400596028 0.0232977001631555 0.00558585691251271 -0.031893705962821 -0.0101408151076095 -0.0398070367344922 -0.0148259141531448 -0.0438353393710549 0.0389669986450916 -0.0256161411101676 0.0644002080934527 -0.0166183492177674 0.0379139516488136 0.0420594708831211 0.0931294303358284 0.028747579181359 0.113781480396522 0.046277812136661 0.108025918873173 0.0137663385727914 0.124615752673939 -0.0370329598191214 0.0784379216003887 0.0581892742803306 0.154628033715581 0.0157423551956034 0.171207498237078 -0.0485597669326139 -0.127241924793183 -0.071164569095429 -0.0730619015879155 -0.0693831659411663 -0.0197648998291353 -0.0583452594880002 -0.135728488884704 -0.00337009941890893 -0.141257018338004 -0.0105546729749971 -0.148115533459617 -0.015052697763515 -0.169242085308923 -0.0299238466530507 -0.187323024593181 -0.0356626270350813 -0.0721378177348376 -0.00334191550651489 -0.0676393248786528 -0.0295986127189296 -0.0562176910163698 -0.0312313381811891 -0.00340477343546859 0.0191960189814968 0.0515705281643221 -0.0244732231001754 0.023351287926481 -0.00894225500206329 0.0103908572000076 0.0303749608589238 0.0271498027388921 0.0585450084691546 0.0479248182742818 0.0579913462304868 0.064218749275263 0.0282837769370776 0.0607275731865702 0.0315481817229829 0.0627298021401469 -1.08386667772097E-4 0.0912826952945046 0.0373386458838639 0.135754091198302 0.0408031817090979 0.124190526980959 0.0186345563912828 0.130580262910754 -0.0152934805489092 0.141044696426875 -0.0341347842047857 0.0946145293769875 -0.0218890976812661 0.0989505138288733 -0.00979168107414814 0.0757974947938389 -0.0558617156254642 0.118738301350567 -0.0543146886051222 0.153425425866061 -0.0159019167153917 0.152709210084991 -0.00824004420976034 -0.040125313683785 0.0272517026390144 -0.167133061625301 -0.0303745052323988 -0.148408676968218 -0.0170282614113931 -0.121220036432193 -3.87075801141902E-4 -0.0974782270361853 0.00935858323996533 -0.0768082589647529 0.0131432521518301 -0.202495381792544 -0.0370864153717259 -0.188526610249924 -0.0135065898789047 -0.166135599797007 0.0039819405304908 -0.140774181473507 0.0175081725641607 -0.111091074214342 0.0232635851330087 -0.0764274595165041 0.0283179017645775 -0.0320874652735681 0.0370534105887611 9.90200067476589E-4 0.0538622195756259 0.0489411427475004 0.0523954146494602 0.0612799850507218 0.060147216038444 0.0837089765867949 0.0598799994102177 0.128187135176087 0.0777366784474112 0.156326270492615 0.0599884279405134 0.15793545848933 0.037192474868186 0.166337363501911 0.0383533790796571 </vector>
              <vector>-0.191149734849983 -0.0694682779888409 -0.161461798785964 -0.0634059773407606 0.0434769504149299 -0.0426172045817021 -0.179277035918236 -0.0119953044674252 -0.0889815457461894 -0.0122464092799983 -0.0491044707040192 0.0147043304347432 -0.00285438948743575 -0.0183779305176173 -0.018988161100678 -0.0317191237523641 -0.0189675759369743 -0.0317441071453019 0.0169279412168478 -0.00717419352043497 0.0749982928752478 -0.00759116014862723 0.0596956074051999 0.0553346620656307 0.0947025997348613 0.00381580523494235 0.123300331661246 0.0374749023527756 0.137782522155519 0.00301948810151807 0.121551999693936 -0.0355353228097006 0.118450810596205 0.0485927663768195 0.137921794069274 0.003084220087761 0.174185360834967 -0.0439851838630064 -0.129109350476633 -0.0667995504120475 -0.0754734379087748 -0.0628468426574838 -0.0217952063100709 -0.0535132957708643 -0.141326536456283 0.00930069227145056 -0.154340291347902 -0.0191465993833227 -0.164710006675309 -0.0136704094433312 -0.175107397200931 -0.0263869037379117 -0.179405083229072 -0.0347804971758922 -0.0798993318678892 0.00141382358085401 -0.0714075072645724 -0.0298073724115801 -0.0578837458513278 -0.030717319751272 -0.0153170848018383 0.00705299374399653 0.0518072776538745 -0.0219114022370653 0.0102426677868108 -0.0149983581034264 0.00738310468545079 0.0304866104446268 0.0318326292715591 0.0514907644405483 0.0446264169060462 0.0539558526557355 0.0750339006004282 0.0438173859545144 0.0805995381782768 0.037224279935272 0.0816007090051997 -9.57381064423048E-4 0.100865466934047 0.0271986410393627 0.124240078889821 0.0371711372051466 0.121413672180451 0.0184868114234683 0.143500835223404 -0.0158037020713582 0.133550616770813 -0.0405061543313025 0.0856169300646957 -0.0244004615780302 0.0858896748250037 -0.0105444182740225 0.075320389528352 -0.0464858101802385 0.118094421072918 -0.0448801454318358 0.158383852325594 -0.0117948679459429 0.148244345209361 0.0016966033925389 -0.0468691549295509 0.0238552684726447 -0.156317698547302 -0.0420870428564263 -0.145959318170121 -0.0268878240680028 -0.126347015833122 1.03360651413307E-4 -0.100870449231518 0.012561224326724 -0.0804244373786137 0.01903624066003 -0.196208682012354 -0.0399587506533513 -0.190782007809249 -0.0173833188443228 -0.16917869806975 0.00411940675574247 -0.141886340266906 0.0119194172916687 -0.111968379234534 0.018029298631573 -0.0775521865712486 0.0259849483004572 -0.035631762931178 0.0356658195163687 0.00226973221372667 0.0490961586602315 0.0490946553351653 0.0640742642177667 0.0599437263369742 0.065591112621262 0.0798378054751019 0.0655803270080256 0.128601282185367 0.0686627852180755 0.152024912706974 0.0543595384426616 0.150356516783628 0.0326890260115255 0.153186454098254 0.0354786562713578 </vector>
              <vector>-0.213455362228574 -0.0853120752744877 -0.165630384168633 -0.0872546776692921 0.0148039050114859 -0.0761807871289909 -0.131431857561176 0.0248208114271293 -0.0913172352599602 -0.0378794712968212 -0.0387976308374787 0.02950970417815 -0.033885050445656 -0.0536787437935892 -0.0343003295565911 -0.0538977351499844 -0.0243281007208752 -0.054812611252237 0.0189971168028061 -0.0257522613151131 0.035822539027306 -0.0180682812920755 0.049041082087415 0.0776492719389524 0.0855844945673959 0.00265598534108709 0.12351928467667 0.0542942462770091 0.112377000101824 -0.0155431787601027 0.114309781515305 -0.0524642909901755 0.13510765838495 0.0817635303138496 0.117898099711651 0.00364327208255645 0.168703158005811 -0.0705897907288028 -0.12985119992226 -0.0897949726354908 -0.0732219276455138 -0.0908162478681091 -0.0150160078036152 -0.084152649297243 -0.117426769476017 0.0474829116013021 -0.0919865362354907 -0.00645357589146939 -0.120221594039571 -0.0442976305149765 -0.165788597765586 -0.0225807979997969 -0.146677918173703 -0.031463127005883 -0.0677994579176648 -0.0036536417242107 -0.0816721189051387 -0.0285597379057477 -0.0690684226855159 -0.0540197313141959 -0.0262874284547111 0.0167647970019652 0.0478187098084307 -0.013606769000917 0.00592228853279211 -0.0233676906894375 -0.0140337774810375 0.0289974987499189 0.00384139558358839 0.0757427772986108 0.0394945375873593 0.0855785141940537 0.0788734187967715 0.0409638681719446 0.0745736408535831 0.037657157713654 0.0619158899484629 0.0108031023328829 0.0999977468311229 0.0296595030839245 0.126411431689761 0.0366178988271753 0.112740844207806 0.0201790990580552 0.119119497391372 -0.0278485911865447 0.128382502108492 -0.0384128475194444 0.0792032212051963 -0.0456792510579357 0.070793412362804 -0.012346354767724 0.0783229674842392 -0.0674448719290627 0.121484738019306 -0.0754876679977804 0.148525181313645 -0.0236002146018938 0.136756140676154 -0.0190460154073451 -0.0400103783765733 0.036443782261878 -0.142569215678014 -0.0511285092250352 -0.127177559851263 -0.0452061922831267 -0.0989916175796481 -0.020873566164562 -0.0869557879849634 0.00286377693483763 -0.0760087096843391 0.0182592320583798 -0.19805394947382 -0.0359818197306447 -0.183364366820831 -0.0167059944974758 -0.166739995264036 0.00484327399664803 -0.145328423718516 0.0247916786526746 -0.117759649407936 0.0475832592379399 -0.0816759890172165 0.0581525876474744 -0.0418198090549876 0.0750735349869423 -0.00191755450362621 0.085892058998421 0.0459114088359243 0.0964873532174433 0.0606451657828161 0.107101400730981 0.0974333816276492 0.114954057468345 0.152860333971252 0.0926686088649268 0.183369863703113 0.0568620767749988 0.15878289670092 0.0365684755392617 0.151225978785357 0.0406332659043509 </vector>
              <vector>-0.202607167615821 -0.0617007244961653 -0.137140693632364 -0.0501344062370754 0.0168807375700442 -0.0482063103314248 -0.13837012842053 -0.00707559061673097 -0.118059567312471 -0.0322522749393713 -0.0626987308422378 0.0141658713543546 -0.0291041421039643 -0.041098798081474 -0.0290220453911499 -0.0411939328770213 -0.00953849376687014 -0.042440620165974 0.0107097523005512 -0.0401618920175607 0.0813566541122835 -0.0264842291211046 0.0705897035453364 0.0687948856141158 0.100983774547133 0.0122127309890183 0.128322031740198 0.0620464957226893 0.132205812505129 0.00214550198546988 0.115147131644789 -0.0599107906216483 0.130388908061503 0.0654202785511857 0.13587020334857 0.00585125595818079 0.144163851439365 -0.0722883374946666 -0.128772220064517 -0.0494622086844451 -0.0739958719693298 -0.0472288681431782 -0.0198568121893441 -0.0479166031450988 -0.127487935659457 0.00923465508338751 -0.110371284170973 -0.0205204050342248 -0.139131816993498 -0.0401271457982826 -0.169922970176828 -0.0340449685434917 -0.177449446517251 -0.0307953315798889 -0.0830459478297382 0.00376842058327989 -0.0769809941625716 -0.0340091291090488 -0.0584786600848242 -0.0384316270837675 -0.0329006443128975 0.00135284234339372 0.05571473433306 -0.0410884349528672 -0.00897280208736677 -0.029987391610286 -0.0311486678749044 0.0366523433960295 0.0118323653056824 0.0805051838011857 0.043742785450636 0.0804363605533642 0.0880549260938252 0.048852131572797 0.0938335192220334 0.0363126081502669 0.0892009838473638 -0.00364658227990087 0.0999439666721747 0.0288650513874344 0.139319020779681 0.0367272463007955 0.131742947007975 0.017122370036063 0.134059832132253 -0.0185746704886396 0.139299338101348 -0.0413822521665796 0.0804756707254315 -0.0321635217851981 0.095105392602438 -0.0132819193974274 0.0764506520574145 -0.0535783232587561 0.117239074067486 -0.0638346573049019 0.138337052263141 -0.0225387051394937 0.138375036456272 -0.0105784963598 -0.0836842971422806 0.00168711838907814 -0.139843310294164 -0.0501195154537427 -0.129683951721652 -0.0371081466454136 -0.110503298565599 -0.0145431514174106 -0.0902708908746525 -0.0011782743755366 -0.0722404091115251 0.00908621252371138 -0.198750282484534 -0.0377500063846093 -0.185333146384677 -0.0170344529886066 -0.165220544390417 0.00180859304059912 -0.141929796653901 0.0182813338165988 -0.113677260034029 0.0331687730696083 -0.0810863198973562 0.0485536655912491 -0.0413879514394637 0.063813333974238 -0.00444151940002858 0.0783813531036047 0.0454126854909349 0.0898178941687306 0.0597416191282179 0.0892914385602976 0.0822099075087533 0.0894422692154816 0.13224972082373 0.0808188035329914 0.165944034439352 0.0649703952444253 0.155227296832972 0.0347792996894795 0.142978899416112 0.0395059788277081 </vector>
              <vector>-0.22664850097109 -0.0757822023836394 -0.166436888519899 -0.0788892729814705 0.0416133246290913 -0.043552453370942 -0.170262807384072 -0.00618788790535951 -0.0943838252684556 -0.0288892652670189 -0.0549167959168492 0.0218500619859308 -0.00361623128068107 -0.0196501915068865 -0.0103674939454036 -0.0249022538879206 -0.0103496247036642 -0.0249239410745906 0.0139390529107304 -0.0130125936109813 0.0664534314286194 -0.0137928891785254 0.0483566829480385 0.0467465778507202 0.103038103893221 0.0204895518330424 0.109518384278398 0.0510526769939832 0.132546696428532 -0.0106260069373917 0.112612105998938 -0.0450416849473525 0.136874961083854 0.0653974469194979 0.135024839912265 -0.00221002623494743 0.160225411838766 -0.0499832273988656 -0.127447031986155 -0.0790531664075467 -0.073135858784647 -0.071991580201884 -0.0167822773715849 -0.0686269393238839 -0.140954128957206 0.0125676097559708 -0.110311751696858 0.0175443881798044 -0.124625926910432 -0.0347149397007205 -0.166289720593794 -0.0434476463473599 -0.171366813223897 -0.0230804300017186 -0.0676104221234937 -0.00215085042285202 -0.0650899731852408 -0.024897909308476 -0.0566787515846006 -0.033648877955086 -0.0185997121809166 0.00125720370519737 0.0539630196040455 -0.019679361327823 0.0118950589709129 -0.0172037722572725 -0.00658628559910289 0.0320004467706616 0.0257185409431791 0.0629872683677008 0.0448966875016133 0.0537649297816697 0.0700895999679632 0.0345386051422724 0.0713528077105009 0.0330435371582859 0.0743324229083616 1.93316262847025E-4 0.0938053731235974 0.0309491972823957 0.122298927497246 0.0324214405685831 0.12388996253144 0.0178000081880681 0.140177257570208 -0.0187183089155288 0.134261695547072 -0.0422534547436448 0.0892795891186143 -0.0290864143567394 0.0980906464116397 -0.0140504832292208 0.0777183688617349 -0.0504491918629594 0.120503895042239 -0.0526545192933275 0.146937142262066 -0.0200539645250803 0.139718458599868 -0.0103356202393767 -0.0576448879415683 0.0232064631925187 -0.152882828519233 -0.0437657646708158 -0.135564231236521 -0.0369031649873419 -0.113637216078977 -0.0120702672695004 -0.100682297478982 0.00997943337729615 -0.0793254887154573 0.0196548583517675 -0.217573033567245 -0.0317476511537147 -0.195385668796333 -0.0098842635597703 -0.171082853884459 0.00934891883032154 -0.142350065106166 0.0193674194636328 -0.111772964668678 0.0260418378029186 -0.0772474271283176 0.0368145955126037 -0.0379857797672443 0.0532408627465252 1.73377428043438E-4 0.0625545324672281 0.0476702354107918 0.0759503967026641 0.0604611164318554 0.072840169636577 0.0812815046816721 0.0819285857047206 0.129147819251694 0.0703366550689848 0.156938122715264 0.0550414570625518 0.157318230985652 0.0356622463885834 0.143472708649497 0.0413397396920105 </vector>
              <vector>-0.195998346739304 -0.0632780637337527 -0.161336059851563 -0.052217511958239 0.0110070642118447 -0.0424795191275795 -0.150584244434003 -0.004804641998444 -0.131800286389878 -0.0338272366979082 -0.0839606025297052 0.0152254448964205 -0.0149815569571356 -0.0396348742225629 -0.0166752936927667 -0.0430587396463353 -0.0166468757512516 -0.043093229369593 0.0107858101506364 -0.0301418496709791 0.0705307221809929 -0.0120353474111448 0.0796792861675585 0.0644778014259426 0.089675036155804 -0.00424237396671721 0.132901609403132 0.0440041308301572 0.134852414783766 -0.00234459196669148 0.104241620331133 -0.0296224674614555 0.11934885044922 0.0493074413668248 0.137054154346725 0.00663003318230285 0.157651469107099 -0.0351495529066681 -0.127810285536994 -0.0543954679877033 -0.0742381653537653 -0.0548822563713628 -0.0206280860737043 -0.0503345340902653 -0.139631267181038 0.00526942677692792 -0.127095081255241 -0.0020583483091959 -0.137543054972441 -0.0297484620245148 -0.170482475488152 -0.0330839360146739 -0.175701708801888 -0.0313746225694942 -0.102271413573898 4.01875522324756E-4 -0.0787484538230754 -0.041387709097109 -0.0572968867144297 -0.0429273554981426 -0.0123273692777029 0.0087985856201183 0.053236851227587 -0.0252053983113543 -0.0026894764835547 -0.0203445287208273 -0.00504568138161757 0.0376425825200709 0.0305833887637208 0.0589857619214762 0.0470693251457081 0.0582491243565058 0.0886520321587199 0.0473123665921098 0.0964566920264343 0.0344511560404577 0.0796407756314848 -0.00251429994640941 0.104330849994671 0.0257950085189633 0.139394536048483 0.0361013972041121 0.13511896502506 0.0167272286187969 0.138098961533063 -0.0222865639644143 0.129568546295052 -0.0308419423749784 0.0884237760858577 -0.0258367534063987 0.0842170318488026 -0.0120347228351445 0.0766979916755198 -0.0387451006522749 0.119825341973623 -0.0401087676272109 0.148235791010386 -0.0197796860802749 0.141613656440429 -0.010504367348874 -0.0846451098462105 0.0189221329660788 -0.152399383757816 -0.0409113463116789 -0.142818904755152 -0.0254513359502239 -0.126107287221387 -3.14458119180833E-5 -0.101355541105699 0.0167013549008267 -0.0781192462995961 0.0208472421697146 -0.189760850793796 -0.0424161875881878 -0.179276339377518 -0.0233059911826556 -0.16100143622362 -0.00536149798714578 -0.135590529588403 0.00455732356761345 -0.106826187913578 0.0173447814122464 -0.0731835855095151 0.0283653741666557 -0.0308122725789178 0.0406606849629747 0.00472760864242002 0.0575477857115227 0.050318715359947 0.0726941342045272 0.0618257478432183 0.0753036453466913 0.0826474464279171 0.0788379516934209 0.136926252085748 0.0887269609476433 0.169071349671567 0.0607878994897848 0.162435586565074 0.0316553832539822 0.14854409046591 0.0394706080133102 </vector>
              <vector>-0.216841834623022 -0.0815898744292931 -0.165262867070662 -0.0666622367735868 0.052749264579912 -0.0346076277388337 -0.175120884662514 -0.00955597275736035 -0.0927106317017447 -0.0305708959263497 -0.0541994562683719 0.0170624621125449 0.00349317044182116 -0.0161177111678823 -0.00336843275174356 -0.0198534986947304 -0.00334619454569341 -0.0198804883192959 0.024665269011254 -0.00929325256841121 0.0738840915052327 0.00103602955779853 0.0497160080173818 0.0530412426742715 0.0947371898980669 0.014408616953782 0.108813746882552 0.0474055816034526 0.12158319110516 -0.010787726547133 0.120322500038653 -0.0462287869719206 0.0972474843599196 0.0554807516095776 0.125114036378916 -0.00476342155653887 0.169643182549077 -0.0655006734869376 -0.13011569924693 -0.0635527419019541 -0.0761590298731337 -0.056241584101935 -0.0218056910321892 -0.0458544018287586 -0.14081468783305 0.0118258319110731 -0.1200858399362 -0.00686278792287116 -0.134584465108545 -0.0353503732406245 -0.17076965511404 -0.0398670495657593 -0.18690067468329 -0.0400719720574189 -0.0595302432292301 0.00129320971639662 -0.0579251131629846 -0.0136851759173371 -0.0573903877343918 -0.0315372856593122 -0.0122621849994428 0.0059139204401589 0.0501789774049055 -0.0091498994523771 0.0205685871649128 -0.0125110082187059 -0.0047035382884095 0.0293070926163721 0.0215689316713281 0.0666457214154049 0.0448199376701635 0.0585927487650899 0.0729220636265358 0.0369695530799172 0.0739071631103679 0.0324858155866636 0.076069896771121 -8.00748108658271E-5 0.0918209842763986 0.0335383752431323 0.137701868325896 0.0405778158008479 0.132141112171896 0.017232844186538 0.128367405332924 -0.0194395843928448 0.13981083719508 -0.0409114326940427 0.0899953443102352 -0.0267005263178745 0.0866212368103371 -0.0117366026980471 0.0817785478797515 -0.0436697527468374 0.121634333561638 -0.0560426782681243 0.143254556996611 -0.0224757886858902 0.132571716718927 -0.0172821078484191 -0.0608665600918043 0.0114131681785944 -0.156402754313773 -0.0442061306892138 -0.1382236974935 -0.0375554928925258 -0.11261240104669 -0.0182613608221926 -0.0927418209561897 -0.00134017461508672 -0.0751756334930241 0.00792975435563751 -0.2161812277252 -0.0372573183119247 -0.194744422628624 -0.0147973196715532 -0.173323895393752 0.00429549349681517 -0.151058024166731 0.0254395402435601 -0.117377041513923 0.0416791007608114 -0.0803509121697444 0.0448674771230686 -0.0384738861327827 0.05021139104681 -8.30725231949018E-4 0.0633051165154512 0.0480407232513619 0.07058127886982 0.0601774940633104 0.0696885801033121 0.0810287106696757 0.0711714087846148 0.12919567586213 0.0692658675097582 0.152945057610582 0.0516302081777908 0.175896972033241 0.0258622795114517 0.157273244965999 0.0316945143202524 </vector>
              <vector>-0.190839314415502 -0.067012923264985 -0.165066215865883 -0.0719434108362243 0.0418629184720664 -0.06103827811794 -0.179931378560983 -0.0192211785184573 -0.127801923073732 -0.0382386626612751 -0.0319184161451864 0.0393394828862666 0.00905104796100643 -0.0306194761753385 -0.0082555808684503 -0.0397490479532566 -0.00805911203995742 -0.0397572177731558 0.0333481193732939 -0.0240274593608234 0.0619394169686364 -0.0182730782512943 0.0426927811789498 0.0521097469114187 0.0845211253809324 0.0159664374011433 0.0957013584370288 0.0472195954076546 0.132604830422086 0.00694823322434462 0.10263043654337 -0.0529593884543863 0.0927812730417655 0.0634064812167416 0.141490052092878 0.0207840189986674 0.170969369547369 -0.0601788912395542 -0.127064698727853 -0.0763907033513461 -0.0726812775215988 -0.0715494780903755 -0.0195830538048394 -0.0627795603918644 -0.136203336416366 0.00438275343067164 -0.122718061584099 -0.00839611674528506 -0.146754053995237 -0.0252668659970547 -0.165030265135163 -0.0392548795309822 -0.175425407387685 -0.0316911670801014 -0.0785175272032081 0.00329379391485623 -0.0804428571990231 -0.0328491859175324 -0.0578895118177236 -0.0362056469121448 0.00579374641410721 0.025027065988784 0.0542120329289213 -0.0364361662873156 0.02752589801183 -0.0101703993686149 0.0240904127313814 0.0302800253642705 0.0321661255400718 0.0579770922634512 0.0413464676339989 0.0629451876347298 0.0732334656469429 0.0397662886630468 0.0693671140540416 0.0355972463575556 0.0666760257207475 0.00191451170411107 0.0925034908263528 0.0318200284807335 0.131487649691486 0.0408066592792488 0.135149341131088 0.0226936892160947 0.142815223673663 -0.0182428430844171 0.134392199425276 -0.0426683015311804 0.0731553905515829 -0.0362706435125696 0.0746707784119844 -0.00904647214796276 0.0750837025731903 -0.0661913727597003 0.118899383684242 -0.0637154543088103 0.153065325880421 -0.0159989860573395 0.14929592101481 -0.00529098666003504 -0.0376076168458104 0.0516617495344351 -0.151964210730853 -0.0415302209338334 -0.140332829120138 -0.0278104208994112 -0.123213913018281 -0.00248100180560635 -0.103735749594894 0.017074907177285 -0.0854268840389884 0.033356433583111 -0.195223650864946 -0.0381107003291794 -0.185950084017814 -0.0164661607942536 -0.165364491193363 0.00226602908989731 -0.1420665791234 0.0184191363628705 -0.114081967410135 0.0337708339733195 -0.0810377424004036 0.0486256925530521 -0.0400428544601016 0.0603721017664031 -0.00227541059668503 0.0684358196996793 0.0461107326696918 0.0750583397418315 0.0592336387476298 0.0670003984022303 0.0790943562599321 0.0800254725962227 0.124277693666002 0.0629643210727479 0.149435758119634 0.0471765550234586 0.158698282758825 0.0384750322835782 0.161133087991065 0.030871585899694 </vector>
              <vector>-0.267360362226197 -0.0962749446601201 -0.20139811238036 -0.0836897446602099 0.0150263563428317 -0.0289676434465798 -0.193386767808783 -0.0368576008652055 -0.0628868811632111 -0.00716165967067061 -0.00394944254167077 0.0268103239690595 0.0113874994551608 -3.65800844000155E-4 -0.00416776201913702 -0.00904632241883642 -0.00422437786542255 -0.0154245159005874 0.0464043241648152 5.89501056870326E-4 0.074868100980474 0.00546124600481159 0.0916522698570783 0.0560009895268595 0.0939434278814465 0.0108643908913827 0.128158248857295 0.0279542084335309 0.11369923954598 -0.00780812374128538 0.0821487500267719 -0.0260925745207895 0.124571365826783 0.0445033012964318 0.122776673863791 -0.00547744628198271 0.109216987669313 -0.0451527250495143 -0.139555756901338 -0.0650203678910991 -0.0889414091494384 -0.0438170739976453 -0.0289788775611044 -0.0296769853153998 -0.139796980817849 -0.00850727281448287 -0.131254409236831 -0.00726308090305606 -0.128709897386416 -0.0373568373351478 -0.17437073460864 -0.0475216625763117 -0.186324293919689 -0.0440010322746359 -0.0766678081780341 -0.00935842218002537 -0.0513057963271938 -0.0347355795726879 -0.0579950832334016 -0.00942453761776538 0.0327013390075916 0.0412592625009352 0.0477615483280948 -0.00627455218587373 0.0412770845468848 -0.0211335328967836 0.0465315269000999 0.0160681722148043 0.0501713203101179 0.0371548722111443 0.0454375973162617 0.0498204974826625 0.10050012531951 0.0513035276420645 0.0985732731748517 0.0271322489650504 0.0716883144659174 0.00245421735483792 0.102681569740724 0.0213497657542531 0.138165941578647 0.0361010185759033 0.131463777340768 0.0144902006105672 0.118260516680045 -0.00684046564674961 0.125168702631009 -0.0177753888760144 0.0712841237050552 -0.0318278948601112 0.0780451751325466 -0.00289882899927688 0.077577956620308 -0.0365476253344956 0.123139685596658 -0.0433689583259056 0.128205422073105 -0.0144585853410572 0.122680917463532 -0.0071723090826083 -3.10785633675387E-4 0.0331858477560766 -0.17029474570972 -0.0370275226525778 -0.145429003744953 -0.0401504136768824 -0.11848264840588 -0.0208012574595469 -0.0974416566169604 -0.00633862472304155 -0.0806691548358592 0.00598875375849941 -0.24666353961335 -0.0224453421763585 -0.198785262593082 -0.0153200340898659 -0.171262148125208 -0.00879408511382998 -0.144498156710128 4.98744288590974E-4 -0.114333761280582 0.011153355622188 -0.0791027066742626 0.0217809920860136 -0.0371533226429307 0.0367714274489007 0.00157373610887525 0.0525439725719531 0.0455790909192461 0.0781487696564898 0.0571109511620416 0.0813657953154656 0.0760969648906096 0.0685823427921419 0.131542137612911 0.0610224067215591 0.15621488716036 0.0557274373809628 0.145210049200004 0.0320619022032263 0.167204666453794 0.0300278838857812 </vector>
              <vector>-0.222768738081815 -0.0628797611454811 -0.170976328183938 -0.0472776534773574 0.0232323693215546 -0.0562225221298003 -0.17769197546047 -0.0145218138588794 -0.0936011311199322 -0.0201956216192881 -0.04328163055741 0.0281089930591905 0.00463995824341044 -0.0188172323467492 -0.0256013026448628 -0.0387770218292774 -0.0255856391142744 -0.0387960320322138 0.0267063551662604 -0.0188499940981629 0.0826826624154699 0.0110442448729196 0.06398417088189 0.0576344213624682 0.0955265228937885 0.0197327093844408 0.114247803539705 0.0474837341266858 0.121493801235828 0.00135146854899307 0.0984436409073753 -0.0420841579654965 0.130458961806141 0.0525021685701701 0.127878733530629 0.00265857171870956 0.162475295733047 -0.0513341031384684 -0.127021531023086 -0.056006258225038 -0.0745575650147456 -0.0582614741189331 -0.0205614359018934 -0.0560573370855737 -0.140767671654879 -0.0093850990797003 -0.131599142956078 -0.00573393079334053 -0.139170876920593 -0.0287862907101515 -0.171076331765467 -0.0453839369341755 -0.198072750037474 -0.0311750452510811 -0.0773324767633715 0.00156390586053176 -0.0793487749699407 -0.0322023138571656 -0.0582192548224226 -0.0335443369669702 -0.00771896002728529 0.0175455835512378 0.0501225538764418 -0.0222404363725525 0.0199421552253924 -0.0112169719445294 0.0052145427046795 0.0312818737215213 0.0281155303477083 0.0594524235469367 0.0449356972417675 0.0557118779772628 0.0811369204742995 0.0515237964688974 0.0926456845609993 0.041909843781289 0.0808939628329214 -8.64312984400287E-4 0.100390591245225 0.0293604622784417 0.124230546318563 0.0354751973185167 0.1249501091525 0.0196902833210608 0.137608782853224 -0.0156142208309747 0.132130488657829 -0.0402047820505403 0.0953466537792182 -0.0286215809694014 0.0972048277261531 -0.0103013365345048 0.0762106734918008 -0.0576579716123636 0.118632005092997 -0.0468081604773242 0.15104775273986 -0.0160234065661634 0.139698577718517 -0.00761283624346059 -0.0435207018364408 0.0306459424121033 -0.155560048132896 -0.0423070864661658 -0.140710453509421 -0.0292324658292981 -0.118406427258217 -0.00798547455684086 -0.0970430950839731 0.00630094561571633 -0.0783453812410648 0.0164214356643887 -0.206347183285846 -0.0339485149772997 -0.186697585299562 -0.0173575194841309 -0.163082170642598 -0.00595800495270624 -0.137430987149617 0.00322712376721035 -0.107747203225579 0.0137613300284315 -0.0738633669146693 0.0257774195128543 -0.0340466024528512 0.0404458369854292 0.00297133125081854 0.0532964665834759 0.0490568396980456 0.0668789517963518 0.0607243377316011 0.066315361488306 0.0808840902166158 0.070647651966876 0.129254896465745 0.0712303748830832 0.154602445627783 0.0558836359190677 0.151252449485335 0.0362610537683948 0.146780000861533 0.0391219296549979 </vector>
              <vector>-0.194690919138036 -0.0663617312703126 -0.187385830873195 -0.0667593734005541 0.013373487420016 -0.055854236137127 -0.178438177363633 -0.0186543382912727 -0.102407087711258 -0.0194572938157378 -0.0129582998080772 0.0275398269399279 -0.00889217248284695 -0.0321391678491914 -0.0292675601135997 -0.0427464747541765 -0.0316820939772407 -0.0471784587766167 0.0277253330058203 -0.0209547532574234 0.0489952711652729 -0.0123503239646285 0.0570564260209992 0.049958334181465 0.0966930850084797 0.0398280497606292 0.117529850471241 0.0558743528588538 0.104683653012361 0.00783359078760651 0.126354387052126 -0.0377562257895477 0.112653156648429 0.0735289680222819 0.154111736655303 0.00195591926657098 0.156978574065277 -0.0522303518052528 -0.129158295974936 -0.0777200316886944 -0.0733159033509668 -0.0737137725549516 -0.0199252710946845 -0.0609228575863908 -0.135764290230172 0.00366861477402085 -0.123237856574093 -0.00645082368176466 -0.146735308254991 -0.0196407161670609 -0.169149183681437 -0.0327926037657484 -0.178995262308102 -0.0361127600678509 -0.0712879511079773 -0.00476868616571551 -0.0708787157321023 -0.0301374951831005 -0.0587874967968012 -0.0324409268509466 0.00201057382730541 0.0189022761407096 0.0506913286505365 -0.0238347048404038 0.0221152680447112 -0.01226273198667 0.0256619646622909 0.026236312274456 0.0426363745479547 0.0496091955514237 0.0520038585188449 0.051021927010819 0.0672694256892986 0.0458600800123834 0.0736151592618375 0.0428650608935821 0.0396303887205271 0.00384632186780686 0.0858725414283265 0.0451607287250071 0.142044014091306 0.0370010677542114 0.119143434489398 0.0249854852903049 0.128024740017794 -0.0178673772288109 0.135049046622841 -0.0340809623209768 0.0839860666642211 -0.0292127593022202 0.0903277946335933 -0.0115602850691618 0.0727276783757229 -0.0720541629560335 0.120154634498321 -0.0667221597098076 0.145467021550281 -0.0209438211772365 0.149003690017025 -0.0120736613574661 -0.0413740331778358 0.0258224381042882 -0.164877674503851 -0.0313161034968782 -0.14854890935782 -0.0176393116978732 -0.122375974739693 0.00166447181764 -0.097722394871603 0.01191927312972 -0.076392316594983 0.0115376026666867 -0.194890464576062 -0.0373931331967048 -0.184005044855091 -0.0172399325967851 -0.163369414751304 -1.47501099227159E-4 -0.138359714811122 0.010369756420759 -0.108432263699692 0.0192304740173986 -0.0757978966140092 0.0317208773356224 -0.0337500191238523 0.0395969783129184 0.00447127848439552 0.0544774854164391 0.0483961900178454 0.0740065281893963 0.058333598643298 0.0811413389184307 0.0805260257870132 0.0768273960723087 0.134186158187583 0.0863007674960911 0.147786032927879 0.0469982769108384 0.163967907141952 0.0415783056019487 0.171596642223637 0.0326239283377749 </vector>
              <vector>-0.20369826016821 -0.0880471848008973 -0.164152562620152 -0.0723331118240877 0.0318318374621057 -0.034904202872186 -0.169038082510826 -0.00859166502162249 -0.105112141123442 -0.0333946140993317 -0.0444126604749958 0.0298506383182885 0.00346524524724719 -0.0269355966701095 -0.00127388629352199 -0.0287107364181216 -0.00125026516375409 -0.0287394044420985 0.0144108825685385 -0.0253432232325794 0.0833588959477065 0.0106388456756924 0.0728989274173178 0.0621175500945877 0.0978061530375589 0.0124598187797265 0.136887039833373 0.0444048898891716 0.13000249391761 -0.00550898140994274 0.0944415696594039 -0.0377993542052948 0.130272208015385 0.0553931245959193 0.134306079159458 -0.0013890121813909 0.135153843264237 -0.0679922976289683 -0.131348885793466 -0.062972153765287 -0.0768534793912426 -0.0559239401010263 -0.023248026445157 -0.0461043565166852 -0.140702716665552 0.00955099609800017 -0.118385667868127 -0.00445238852441785 -0.131368427243563 -0.0360566380027684 -0.170538881836246 -0.0424811185552414 -0.177771450089016 -0.0338675522922677 -0.0761606837259665 -0.00177202657549262 -0.0606976397542555 -0.0198915377490646 -0.0561105973191616 -0.0243852709035965 -0.0261679187687484 0.00110081518844076 0.0446554291946265 -0.0128210574240841 0.00260063419540069 -0.0196435157366134 -0.0079979678391846 0.034467415988114 0.0235215270694951 0.0655014053264221 0.0432624881409977 0.0640471275031658 0.0868938510406022 0.0526900935829869 0.0937321138860549 0.0376564921415373 0.0798382672681854 -0.00185980330087785 0.0967917349544323 0.0317501103181912 0.145646008716771 0.035363317307959 0.134705720123162 0.0146396599652644 0.133457083384692 -0.0198202240368623 0.13122746860705 -0.0427316543311156 0.0796228007434225 -0.0320073639077273 0.0805241075870627 -0.00714785656484971 0.0809933932634979 -0.0389696713425041 0.116667141448384 -0.0618430382939665 0.133829999995039 -0.0220288866471244 0.132556157977069 -0.0099497909644295 -0.0786954253833399 0.00540799357569423 -0.148852274781977 -0.0513390419777389 -0.133321202663749 -0.0413226716775154 -0.11223593976488 -0.015255286043494 -0.0977881438130789 0.00537574287629281 -0.0764689188342102 0.00988028392389474 -0.206653612601019 -0.0393708342191551 -0.188508538905036 -0.0197916641652466 -0.173082704374232 0.0035863862376641 -0.147684391285261 0.0212595979462839 -0.117391916606913 0.0367156655864894 -0.0819499831267239 0.0442906644858018 -0.0433363093288404 0.0629055900550379 -0.00368765940448137 0.0711052937593174 0.0461776326956856 0.075185134083413 0.0585250497869702 0.0766392152937475 0.0786820496645204 0.072463683520796 0.126418246552754 0.0647724446970874 0.15058685699067 0.0494788884116971 0.16943278446111 0.0390492360163067 0.160763498690733 0.0237506071827916 </vector>
              <vector>-0.203219333090756 -0.0827218588181633 -0.172620832917542 -0.0631994023986085 0.0378541614055622 -0.0299805898636015 -0.178474287216388 -0.0379403535510526 -0.142518635589723 -0.0483913700351017 -0.0389600266053917 0.0435051495581013 0.00121221259345809 -0.0118878381029945 -0.00622787719745773 -0.0153751567891207 -0.00619414997053824 -0.0154160901805166 0.0335996868878531 -0.0102381857636978 0.0701780504195727 -0.0121246267282015 0.0819051970884924 0.0587686286954138 0.100326017144574 0.0129438567900983 0.114788864993419 0.0328443011742154 0.117292644537907 -0.014113140178673 0.114780504045255 -0.0382017742058688 0.117036491589116 0.0419559111798358 0.136961061582451 0.00931468185173208 0.139976619930898 -0.0500306089882293 -0.130831689406691 -0.0608311428102636 -0.0776590433040869 -0.0536374161036367 -0.0242916455196308 -0.0418849103337129 -0.133014987698411 -0.0147202015911406 -0.156950450258107 -0.0135328496775264 -0.145319482218013 -0.0250810613508528 -0.167437488949721 -0.0543521487484777 -0.19136322074552 -0.0358897350469876 -0.0832896785792788 0.00494632316795765 -0.090005064578589 -0.0411972968914088 -0.0588716418371455 -0.0278116775971247 0.0193488877365712 0.0371016076627975 0.0529471140052563 -0.0199539094315381 0.030844687818252 -0.0130677254155757 0.0283191944668031 0.0232975165955571 0.0401104330468914 0.0461233472708113 0.0446898229278969 0.0564638027629201 0.0918152142935861 0.0495056177026055 0.096665509195689 0.0326333779512513 0.0789958540376682 -0.00279018405887929 0.106307864015315 0.0244714984819252 0.127970077112292 0.0372716830203283 0.120442177574886 0.0206845636915577 0.121337977251058 -0.0206543265487978 0.128705794361067 -0.0347596093872242 0.0912955523017632 -0.0240280752393306 0.0905430912437083 -0.011297770368732 0.0801061089456412 -0.0367470293225109 0.12091754682185 -0.0484249166192525 0.135786618445233 -0.0219954115174806 0.133667478846255 -0.00929773448146552 -0.0435840429411046 0.0529710861225999 -0.158797052081964 -0.0409756963207679 -0.150321652159535 -0.0218688745651447 -0.123650353363311 -0.00391217221638076 -0.105665081133511 0.0159132183732548 -0.086028948770451 0.0277876334758372 -0.195027873902602 -0.0429842281691298 -0.178141532598451 -0.0289845721818235 -0.158665042851954 -0.0115750854905642 -0.136454004530795 0.00520498944684924 -0.112214095482612 0.0248989113169517 -0.0824441011834601 0.0444844416212488 -0.0419444111325795 0.06036794605539 -0.0032160264245815 0.0657724908519637 0.0455603490127996 0.0627634027688069 0.0587374911387652 0.0647163584106454 0.0788565871078037 0.065117257293614 0.128174038916448 0.0596460834708157 0.150039332726839 0.0480647626565538 0.151277395462026 0.0319647637195345 0.164030043208977 0.0303715439483857 </vector>
[truncated: 6,598,930 more chars]
