# Supplementary material for: Cranial ontogenetic variation in early saurischians and the role of heterochrony in the diversification of predatory dinosaurs
Source: PeerJ. 2016 Jan 18;4:e1589. doi: 10.7717/peerj.1589 (PMC4734445; doi:10.7717/peerj.1589)
Supplement: Supplemental Information 3 — Nexus file with time-calibrated phylogeny. [file peerj-04-1589-s003.nex]

#NEXUS
[written Mon Aug 10 15:46:47 CEST 2015 by Mesquite  version 3.02 (build 681) at GEOSPC01/134.21.31.110]

BEGIN TAXA;
	TITLE Untitled_Block_of_Taxa;
	DIMENSIONS NTAX=38;
	TAXLABELS
		Eoraptor Pampadromaeus Plateosaurus Unaysaurus Adeopapposaurus Massospondylus Jingshanosaurus Melanorosaurus Shunosaurus Mamenchisaurus Herrerasaurus Tawa Coelophysis Syntarsus Zupaysaurus Dilophosaurus Limusaurus Ceratosaurus Carnotaurus Majungasaurus Monolophosaurus Spinosaurid Megalosaurid Sinraptor Acrocanthosaurus Allosaurus Compsognathus Garudimimus Haplocheirus Erlikosaurus Guanlong Dilong Alioramus Gorgosaurus Daspletosaurus Teratophoneus Tarbosaurus Tyrannosaurus 
	;

END;


BEGIN TREES;
	Title Saurischia_Phylogeny_with_crested_taxa_included;
	LINK Taxa = Untitled_Block_of_Taxa;
	TRANSLATE
[0] 		1 Eoraptor,
[1] 		2 Pampadromaeus,
[2] 		3 Plateosaurus,
[3] 		4 Unaysaurus,
[4] 		5 Adeopapposaurus,
[5] 		6 Massospondylus,
[6] 		7 Jingshanosaurus,
[7] 		8 Melanorosaurus,
[8] 		9 Shunosaurus,
[9] 		10 Mamenchisaurus,
[10] 		11 Herrerasaurus,
[11] 		12 Tawa,
[12] 		13 Coelophysis,
[13] 		14 Syntarsus,
[14] 		15 Zupaysaurus,
[15] 		16 Dilophosaurus,
[16] 		17 Limusaurus,
[17] 		18 Ceratosaurus,
[18] 		19 Carnotaurus,
[19] 		20 Majungasaurus,
[20] 		21 Monolophosaurus,
[21] 		22 Spinosaurid,
[22] 		23 Megalosaurid,
[23] 		24 Sinraptor,
[24] 		25 Acrocanthosaurus,
[25] 		26 Allosaurus,
[26] 		27 Compsognathus,
[27] 		28 Garudimimus,
[28] 		29 Haplocheirus,
[29] 		30 Erlikosaurus,
[30] 		31 Guanlong,
[31] 		32 Dilong,
[32] 		33 Alioramus,
[33] 		34 Gorgosaurus,
[34] 		35 Daspletosaurus,
[35] 		36 Teratophoneus,
[36] 		37 Tarbosaurus,
[37] 		38 Tyrannosaurus;
	TREE 'PAST cluster+' = ((1:0.5,(2:0.25,((3:15.05,4:2.25):2.25,((5:17.4,6:9.05):18.65,(7:20.25,(8:3.2,(9:25.225,10:31.725):25.225):3.2):3.2):3.2):2.25):0.25):0.5,(11:0.5,(12:16.5875,((13:3.25,14:21.75):9.975,(15:3.3625,(16:14.18125,((17:2.9,(18:6.075,(19:39.6875,20:48.4875):39.6875):6.075):34.085,(21:24.78875,((22:46.26625,23:7.79625):7.79625,((24:7.130833333,(25:40.82041667,26:8.190416667):8.190416667):7.130833333,((27:20.407,(28:74.05466667,(29:2.852333333,30:71.20233333):2.852333333):2.852333333):2.852333333,(31:5.704666667,(32:19.93733333,(33:54.07822222,(34:23.03911111,(35:11.51955556,(36:5.759777778,(37:4.004888889,38:4.054888889):4.004888889):5.759777778):11.51955556):23.03911111):23.03911111):19.93733333):5.704666667):2.852333333):7.130833333):7.79625):7.79625):7.79625):14.18125):3.3625):3.3625):3.3625):0.5);

END;


BEGIN TREES;
	Title 'Saurischia Phylogeny with crested taxa excluded (main analysis)';
	LINK Taxa = Untitled_Block_of_Taxa;
	TRANSLATE
[0] 		1 Eoraptor,
[1] 		2 Pampadromaeus,
[2] 		3 Plateosaurus,
[3] 		4 Unaysaurus,
[4] 		5 Adeopapposaurus,
[5] 		6 Massospondylus,
[6] 		7 Jingshanosaurus,
[7] 		8 Melanorosaurus,
[8] 		9 Shunosaurus,
[9] 		10 Mamenchisaurus,
[10] 		11 Herrerasaurus,
[11] 		12 Tawa,
[12] 		13 Coelophysis,
[13] 		14 Syntarsus,
[14] 		15 Zupaysaurus,
[15] 		t16t Dilophosaurus,
[16] 		16 Limusaurus,
[17] 		t18t Ceratosaurus,
[18] 		17 Carnotaurus,
[19] 		18 Majungasaurus,
[20] 		19 Monolophosaurus,
[21] 		20 Spinosaurid,
[22] 		21 Megalosaurid,
[23] 		22 Sinraptor,
[24] 		23 Acrocanthosaurus,
[25] 		24 Allosaurus,
[26] 		25 Compsognathus,
[27] 		26 Garudimimus,
[28] 		27 Haplocheirus,
[29] 		28 Erlikosaurus,
[30] 		t31t Guanlong,
[31] 		29 Dilong,
[32] 		30 Alioramus,
[33] 		31 Gorgosaurus,
[34] 		32 Daspletosaurus,
[35] 		33 Teratophoneus,
[36] 		34 Tarbosaurus,
[37] 		35 Tyrannosaurus;
	TREE 'PAST cluster+' = ((1:0.5,(2:0.25,((3:15.05,4:2.25):2.25,((5:17.4,6:9.05):18.65,(7:20.25,(8:3.2,(9:25.225,10:31.725):25.225):3.2):3.2):3.2):2.25):0.25):0.5,(11:0.5,(12:16.5875,((13:3.25,14:21.75):9.975,(15:3.3625,((16:2.9,(17:42.725[%selected = on ],18:51.525):42.725):45.43,(19:33.2975,((20:49.1025,21:10.6325):10.6325,((22:9.021666667,(23:41.76583333,24:9.135833333):9.135833333):9.021666667,((25:22.676,(26:75.56733333,(27:3.608666667,28:71.95866667):3.608666667):3.608666667):3.608666667,(29:24.30233333,(30:56.98822222,(31:24.49411111,(32:12.24705556,(33:6.123527778,(34:4.186763889,35:4.236763889):4.186763889):6.123527778):12.24705556):24.49411111):24.49411111):24.30233333):3.608666667):9.021666667):10.6325):10.6325):10.6325):3.3625):3.3625):3.3625):0.5);

END;


Begin MESQUITE;
		MESQUITESCRIPTVERSION 2;
		TITLE AUTO;
		tell ProjectCoordinator;
		timeSaved 1439214407702;
		getEmployee #mesquite.minimal.ManageTaxa.ManageTaxa;
		tell It;
			setID 0 1226246128235175851;
		endTell;
		getWindow;
		tell It;
			suppress;
			setResourcesState false false 405;
			setPopoutState 400;
			setExplanationSize 0;
			setAnnotationSize 0;
			setFontIncAnnot 0;
			setFontIncExp 0;
			setSize 1920 962;
			setLocation -8 0;
			setFont SanSerif;
			setFontSize 10;
			getToolPalette;
			tell It;
			endTell;
			desuppress;
		endTell;
		getEmployee  #mesquite.trees.BasicTreeWindowCoord.BasicTreeWindowCoord;
		tell It;
			makeTreeWindow #1226246128235175851  #mesquite.trees.BasicTreeWindowMaker.BasicTreeWindowMaker;
			tell It;
				suppressEPCResponse;
				setTreeSource  #mesquite.trees.StoredTrees.StoredTrees;
				tell It;
					setTreeBlock 1;
					toggleUseWeights off;
				endTell;
				setAssignedID 2167.1439214126455.308291814955489789;
				getTreeWindow;
				tell It;
					setExplanationSize 30;
					setAnnotationSize 20;
					setFontIncAnnot 0;
					setFontIncExp 0;
					setSize 1515 890;
					setLocation -8 0;
					setFont SanSerif;
					setFontSize 10;
					getToolPalette;
					tell It;
						setTool mesquite.trees.BranchLengthsAdjust.AdjustToolExtra.adjustor;
					endTell;
					getTreeDrawCoordinator #mesquite.trees.BasicTreeDrawCoordinator.BasicTreeDrawCoordinator;
				tell It;
					suppress;
					setTreeDrawer  #mesquite.trees.SquareLineTree.SquareLineTree;
					tell It;
						setNodeLocs #mesquite.trees.NodeLocsStandard.NodeLocsStandard;
						tell It;
							branchLengthsToggle off;
							toggleScale on;
							toggleBroadScale off;
							toggleCenter on;
							toggleEven on;
							setFixedTaxonDistance 0;
						endTell;
						setEdgeWidth 4;
						showEdgeLines on;
						orientUp;
					endTell;
					setBackground White;
					setBranchColor Black;
					showNodeNumbers off;
					showBranchColors on;
					labelBranchLengths off;
					centerBrLenLabels on;
					showBrLensUnspecified on;
					showBrLenLabelsOnTerminals on;
					setBrLenLabelColor 0 0 255;
					setNumBrLenDecimals 6;
					desuppress;
					getEmployee #mesquite.trees.BasicDrawTaxonNames.BasicDrawTaxonNames;
					tell It;
						setColor Black;
						toggleColorPartition off;
						toggleColorAssigned on;
						toggleShadePartition off;
						toggleShowFootnotes on;
						toggleNodeLabels on;
						toggleCenterNodeNames off;
						toggleShowNames on;
						namesAngle ?;
					endTell;
				endTell;
					setTreeNumber 1;
					setDrawingSizeMode 0;
					toggleLegendFloat on;
					scale 0;
					toggleTextOnTree off;
					showWindow;
				endTell;
				desuppressEPCResponse;
				getEmployee #mesquite.trees.ColorBranches.ColorBranches;
				tell It;
					setColor Red;
					removeColor off;
				endTell;
				getEmployee #mesquite.ornamental.BranchNotes.BranchNotes;
				tell It;
					setAlwaysOn off;
				endTell;
				getEmployee #mesquite.ornamental.ColorTreeByPartition.ColorTreeByPartition;
				tell It;
					colorByPartition off;
				endTell;
				getEmployee #mesquite.ornamental.DrawTreeAssocDoubles.DrawTreeAssocDoubles;
				tell It;
					setOn on;
					setDigits 4;
					writeAsPercentage off;
					toggleCentred off;
					toggleHorizontal on;
					toggleWhiteEdges on;
					setFontSize 10;
					setOffset 0  0;
				endTell;
				getEmployee #mesquite.ornamental.DrawTreeAssocStrings.DrawTreeAssocStrings;
				tell It;
					setOn on;
					toggleCentred on;
					toggleHorizontal on;
					setFontSize 10;
					setOffset 0  0;
				endTell;
				getEmployee #mesquite.trees.TreeInfoValues.TreeInfoValues;
				tell It;
					panelOpen false;
				endTell;
			endTell;
			makeTreeWindow #1226246128235175851  #mesquite.trees.BasicTreeWindowMaker.BasicTreeWindowMaker;
			tell It;
				suppressEPCResponse;
				setTreeSource  #mesquite.trees.StoredTrees.StoredTrees;
				tell It;
					setTreeBlock 2;
					toggleUseWeights off;
				endTell;
				setAssignedID 2202.1439214152886.3359484122021756346;
				getTreeWindow;
				tell It;
					setExplanationSize 30;
					setAnnotationSize 20;
					setFontIncAnnot 0;
					setFontIncExp 0;
					setSize 1515 890;
					setLocation -8 0;
					setFont SanSerif;
					setFontSize 10;
					getToolPalette;
					tell It;
						setTool mesquite.trees.BasicTreeWindowMaker.BasicTreeWindow.arrow;
					endTell;
					setActive;
					getTreeDrawCoordinator #mesquite.trees.BasicTreeDrawCoordinator.BasicTreeDrawCoordinator;
				tell It;
					suppress;
					setTreeDrawer  #mesquite.trees.SquareLineTree.SquareLineTree;
					tell It;
						setNodeLocs #mesquite.trees.NodeLocsStandard.NodeLocsStandard;
						tell It;
							branchLengthsToggle off;
							toggleScale on;
							toggleBroadScale off;
							toggleCenter on;
							toggleEven on;
							setFixedTaxonDistance 0;
						endTell;
						setEdgeWidth 4;
						showEdgeLines on;
						orientUp;
					endTell;
					setBackground White;
					setBranchColor Black;
					showNodeNumbers off;
					showBranchColors on;
					labelBranchLengths off;
					centerBrLenLabels on;
					showBrLensUnspecified on;
					showBrLenLabelsOnTerminals on;
					setBrLenLabelColor 0 0 255;
					setNumBrLenDecimals 6;
					desuppress;
					getEmployee #mesquite.trees.BasicDrawTaxonNames.BasicDrawTaxonNames;
					tell It;
						setColor Black;
						toggleColorPartition off;
						toggleColorAssigned on;
						toggleShadePartition off;
						toggleShowFootnotes on;
						toggleNodeLabels on;
						toggleCenterNodeNames off;
						toggleShowNames on;
						namesAngle ?;
					endTell;
				endTell;
					setTreeNumber 1;
					setTree '((1:0.5,(2:0.25,((3:15.05,4:2.25):2.25,((5:17.4,6:9.05):18.65,(7:20.25,(8:3.2,(9:25.225,10:31.725):25.225):3.2):3.2):3.2):2.25):0.25):0.5,(11:0.5,(12:16.5875,((13:3.25,14:21.75):9.975,(15:3.3625,((17:2.9,(19:42.725,20:51.525):42.725):45.43,(21:33.2975,((22:49.1025,23:10.6325):10.6325,((24:9.021666667,(25:41.76583333,26:9.135833333):9.135833333):9.021666667,((27:22.676,(28:75.56733333,(29:3.608666667,30:71.95866667):3.608666667):3.608666667):3.608666667,(32:24.30233333,(33:56.98822222,(34:24.49411111,(35:12.24705556,(36:6.123527778,(37:4.186763889,38:4.236763889):4.186763889):6.123527778):12.24705556):24.49411111):24.49411111):24.30233333):3.608666667):9.021666667):10.6325):10.6325):10.6325):3.3625):3.3625):3.3625):0.5)<> <> <  setBetweenBits = selected >;';
					setDrawingSizeMode 0;
					toggleLegendFloat on;
					scale 0;
					toggleTextOnTree off;
					showWindow;
				endTell;
				desuppressEPCResponse;
				getEmployee #mesquite.trees.ColorBranches.ColorBranches;
				tell It;
					setColor Red;
					removeColor off;
				endTell;
				getEmployee #mesquite.ornamental.BranchNotes.BranchNotes;
				tell It;
					setAlwaysOn off;
				endTell;
				getEmployee #mesquite.ornamental.ColorTreeByPartition.ColorTreeByPartition;
				tell It;
					colorByPartition off;
				endTell;
				getEmployee #mesquite.ornamental.DrawTreeAssocDoubles.DrawTreeAssocDoubles;
				tell It;
					setOn on;
					setDigits 4;
					writeAsPercentage off;
					toggleCentred off;
					toggleHorizontal on;
					toggleWhiteEdges on;
					setFontSize 10;
					setOffset 0  0;
				endTell;
				getEmployee #mesquite.ornamental.DrawTreeAssocStrings.DrawTreeAssocStrings;
				tell It;
					setOn on;
					toggleCentred on;
					toggleHorizontal on;
					setFontSize 10;
					setOffset 0  0;
				endTell;
				getEmployee #mesquite.trees.TreeInfoValues.TreeInfoValues;
				tell It;
					panelOpen false;
				endTell;
			endTell;
		endTell;
		endTell;
end;
